# Supplementary material for: Loss of Parp7 increases type I interferon signalling and reduces pancreatic tumour growth by enhancing immune cell infiltration
Source: Front Immunol. 2025 Jan 10;15:1513595. doi: 10.3389/fimmu.2024.1513595 (PMC11759301; doi:10.3389/fimmu.2024.1513595)
Supplement: Supplementary file 10 [file Table4.xlsx]

## Sheet: Sheet1
Supplementary Table S4. Differentially expressed genes (DEGs) in Parp7HA/HA PARP7KO compared with Parp7HA/HA Cas9 tumours.
baseMean	log2FoldChange	lfcSE	pvalue	padj	Ensembl	Entrez	Symbol
9.02415	-4.24354	1.19493	0.00038334	0.00488677	ENSMUSG00000027596	50518	a
68.0487	-1.67156	0.40711	4.03e-05	0.000884542	ENSMUSG00000083307	245350	AA414768
59.5547	-2.51746	0.687255	0.000249208	0.00347488	ENSMUSG00000020620	27404	Abca8b
1343.8	-1.20291	0.342104	0.000437727	0.0053744	ENSMUSG00000040584	18671	Abcb1a
25.4738	-1.9645	0.476411	3.73e-05	0.000840686	ENSMUSG00000121867	69812	Abhd11os
822.866	1.28004	0.268628	1.89e-06	8.92e-05	ENSMUSG00000042073	76491	Abhd14b
803.606	-2.17407	0.622823	0.00048182	0.00568017	ENSMUSG00000030607	11595	Acan
766.467	-1.01141	0.285261	0.00039177	0.0049746	ENSMUSG00000033701	72482	Acbd6
1093.13	1.30042	0.263664	8.13e-07	4.63e-05	ENSMUSG00000030760	66190	Acer3
20.2738	-1.54258	0.444552	0.000520543	0.00599955	ENSMUSG00000043487	217700	Acot6
38.1588	-4.53797	0.744979	1.12e-09	2.81e-07	ENSMUSG00000020333	216739	Acsl6
18.3574	-2.90271	0.702096	3.56e-05	0.000809051	ENSMUSG00000037437	353188	Adam32
27.507	-2.68533	0.713468	0.000167376	0.00258775	ENSMUSG00000025475	52389	Adgra1
14.4827	3.92312	1.10461	0.00038294	0.00488677	ENSMUSG00000022755	239853	Adgrg7
1332.25	1.32294	0.224118	3.57e-09	6.79e-07	ENSMUSG00000028184	99633	Adgrl2
16.2011	5.19035	1.26888	4.3e-05	0.000928423	ENSMUSG00000053054	69117	Adh6a
20.4551	-2.63121	0.746817	0.000426322	0.00527276	ENSMUSG00000054932	11576	Afp
350.536	-2.21325	0.364144	1.22e-09	2.98e-07	ENSMUSG00000028527	11639	Ak4
52.5279	-2.29625	0.655467	0.00045964	0.005534	ENSMUSG00000039058	229949	Ak5
1748.83	-1.0403	0.309781	0.000784619	0.0080089	ENSMUSG00000021213	27384	Akr1c13
1207.52	-1.02779	0.208427	8.17e-07	4.64e-05	ENSMUSG00000053644	110695	Aldh7a1
348.293	1.16492	0.250741	3.39e-06	0.000139266	ENSMUSG00000039887	66789	Alg14
792.219	-1.51547	0.39733	0.000136665	0.00223338	ENSMUSG00000036820	245847	Amdhd2
154.436	-1.66537	0.505722	0.000991093	0.00954979	ENSMUSG00000027460	11602	Angpt4
864.426	-2.02537	0.493862	4.11e-05	0.000898413	ENSMUSG00000024803	107765	Ankrd1
492.596	1.09546	0.316299	0.000533436	0.00610463	ENSMUSG00000034647	106585	Ankrd12
868.869	-1.38916	0.297668	3.06e-06	0.000129857	ENSMUSG00000037949	102566	Ano10
302.184	-1.42124	0.353484	5.8e-05	0.00116375	ENSMUSG00000006651	11803	Aplp1
15.1973	-6.26418	1.53049	4.26e-05	0.000925252	ENSMUSG00000040564	11812	Apoc1
146.966	-2.95965	0.512643	7.77e-09	1.3e-06	ENSMUSG00000002992	11813	Apoc2
21992	-1.27252	0.300001	2.22e-05	0.0005751	ENSMUSG00000002985	11816	Apoe
9307.76	-1.4942	0.220636	1.27e-11	5.84e-09	ENSMUSG00000022892	11820	App
19.6873	-3.13612	0.854028	0.000240518	0.00339133	ENSMUSG00000028435	11828	Aqp3
332.147	1.13972	0.216506	1.41e-07	1.19e-05	ENSMUSG00000037999	212285	Arap2
1073.66	1.01931	0.239878	2.14e-05	0.000562488	ENSMUSG00000074582	99371	Arfgef2
1038.5	-1.11478	0.266395	2.86e-05	0.000687067	ENSMUSG00000049807	58996	Arhgap23
124.12	-1.73885	0.432652	5.84e-05	0.00116736	ENSMUSG00000033389	216831	Arhgap44
1446.74	1.26997	0.27604	4.21e-06	0.000163463	ENSMUSG00000035133	11855	Arhgap5
22.1852	-2.65009	0.605294	1.2e-05	0.000362815	ENSMUSG00000025427	225743	Ark2c
564.375	-1.89804	0.346285	4.23e-08	5.12e-06	ENSMUSG00000025035	56350	Arl3
821.498	-1.17531	0.282667	3.21e-05	0.000747643	ENSMUSG00000029404	65105	Arl6ip4
278.457	-1.2652	0.36339	0.000498321	0.00582516	ENSMUSG00000049804	100503043	Armcx4
48.3848	-2.08975	0.449073	3.26e-06	0.000136339	ENSMUSG00000015709	11864	Arnt2
2343.75	-1.14303	0.254683	7.19e-06	0.000247301	ENSMUSG00000029465	56378	Arpc3
2090.75	-2.04858	0.462456	9.43e-06	0.000303444	ENSMUSG00000007656	59046	Arpp19
189.227	-1.85599	0.467784	7.26e-05	0.00136995	ENSMUSG00000118669	11877	Arvcf
444.179	1.08528	0.208611	1.97e-07	1.56e-05	ENSMUSG00000020305	65257	Asb3
1311.17	1.23691	0.252424	9.58e-07	5.29e-05	ENSMUSG00000022360	70472	Atad2
976.482	1.07743	0.219745	9.44e-07	5.23e-05	ENSMUSG00000059811	56298	Atl2
88.3787	-2.05192	0.364305	1.78e-08	2.62e-06	ENSMUSG00000037621	71093	Atoh8
1065.47	-1.0095	0.251662	6.04e-05	0.00119316	ENSMUSG00000036002	230088	Atosb
2819.66	1.09904	0.23727	3.62e-06	0.000145757	ENSMUSG00000022533	224088	Atp13a3
4476.88	1.79167	0.431373	3.28e-05	0.00076033	ENSMUSG00000026576	11931	Atp1b1
1908.04	-1.2736	0.345431	0.000226919	0.00324548	ENSMUSG00000054428	11983	Atp5if1
356.351	-2.30506	0.495695	3.32e-06	0.000137217	ENSMUSG00000050856	11958	Atp5me
111588	1.66846	0.402024	3.32e-05	0.000768017	ENSMUSG00000064357	17705	ATP6
580.65	1.58083	0.334571	2.3e-06	0.000104196	ENSMUSG00000037685	11980	Atp8a1
245.871	1.09207	0.15437	1.5e-12	9.81e-10	ENSMUSG00000050796	117592	B3galt6
29.0884	-4.08361	0.983526	3.3e-05	0.000762863	ENSMUSG00000013418	14422	B4galnt2
443.797	2.47528	0.498467	6.84e-07	4.04e-05	ENSMUSG00000040605	56175	Bace2
1956.96	-1.31655	0.305631	1.65e-05	0.000465665	ENSMUSG00000045763	70350	Basp1
2624.43	-1.30948	0.32455	5.47e-05	0.00110822	ENSMUSG00000002980	57278	Bcam
114.656	2.43737	0.576256	2.34e-05	0.000596687	ENSMUSG00000027792	12038	Bche
525.392	-2.68953	0.409018	4.85e-11	1.84e-08	ENSMUSG00000030814	12055	Bcl7c
103.709	-2.24705	0.42647	1.37e-07	1.19e-05	ENSMUSG00000021070	12062	Bdkrb2
550.833	1.09751	0.198221	3.08e-08	3.99e-06	ENSMUSG00000049658	544971	Bdp1
61.5806	-2.92609	0.481488	1.22e-09	2.98e-07	ENSMUSG00000031872	65115	Bean1
95.9452	-1.66046	0.397092	2.9e-05	0.000691706	ENSMUSG00000092060	666938	Bend4
723.02	-2.06715	0.447649	3.88e-06	0.000153087	ENSMUSG00000046432	12070	Bex3
439.469	-1.29	0.345934	0.000192208	0.00288635	ENSMUSG00000090247	14533	Bloc1s1
1636.54	1.04211	0.222373	2.78e-06	0.000121548	ENSMUSG00000026739	12151	Bmi1
169.376	-1.41359	0.373908	0.000156465	0.00246097	ENSMUSG00000002384	12164	Bmp8b
1927.89	-1.10321	0.236029	2.95e-06	0.000126336	ENSMUSG00000030138	213895	Bms1
333.029	-1.23892	0.351581	0.000425346	0.00527276	ENSMUSG00000015943	69168	Bola1
360.364	-1.14753	0.317155	0.000296657	0.00401596	ENSMUSG00000045176	71923	Borcs6
1086.25	1.54534	0.287474	7.63e-08	7.81e-06	ENSMUSG00000022247	67832	Brix1
3078.77	-1.19278	0.330145	0.000302786	0.00407925	ENSMUSG00000033940	101314	Brk1
15064.9	-1.12057	0.300775	0.000194846	0.00290792	ENSMUSG00000023175	12215	Bsg
1344.85	1.41093	0.266888	1.25e-07	1.11e-05	ENSMUSG00000042460	94192	C1galt1
1701.24	-1.22662	0.363303	0.00073466	0.0076179	ENSMUSG00000018446	12261	C1qbp
73.8173	-1.9358	0.521156	0.000203664	0.00299575	ENSMUSG00000046491	69183	C1qtnf2
562.013	-1.37905	0.277607	6.78e-07	4.01e-05	ENSMUSG00000079592	235312	C1qtnf5
805.783	1.57875	0.406196	0.000101626	0.00178004	ENSMUSG00000024371	12263	C2
302.515	-1.39536	0.416242	0.000801491	0.00813033	ENSMUSG00000028532	320508	Cachd1
155.783	-1.84074	0.44976	4.26e-05	0.000925252	ENSMUSG00000054793	260299	Cadm4
155.253	-1.66974	0.388313	1.71e-05	0.000475963	ENSMUSG00000032246	75600	Calml4
111.123	-1.67199	0.472843	0.00040619	0.00510219	ENSMUSG00000019732	73316	Calr3
77.2059	-2.25204	0.575174	9.02e-05	0.00162784	ENSMUSG00000003273	12348	Car11
933.123	1.02662	0.265724	0.000111781	0.0019088	ENSMUSG00000031012	12361	Cask
285.849	1.66162	0.35361	2.61e-06	0.000115146	ENSMUSG00000025076	12369	Casp7
517.411	-1.47437	0.286871	2.76e-07	2.02e-05	ENSMUSG00000015944	80909	Castor2
1798.84	1.04369	0.232649	7.25e-06	0.000248996	ENSMUSG00000000058	12390	Cav2
771.806	-1.05694	0.256019	3.65e-05	0.000825725	ENSMUSG00000036686	212139	Cc2d1a
528.901	-1.29349	0.264995	1.05e-06	5.67e-05	ENSMUSG00000063605	234582	Ccdc102a
718.772	-1.40843	0.327899	1.74e-05	0.000482341	ENSMUSG00000028461	622404	Ccdc107
1025.34	-1.23602	0.35391	0.000478546	0.00565467	ENSMUSG00000007721	234388	Ccdc124
5.73644	-3.27346	0.973313	0.000770401	0.00788841	ENSMUSG00000025983	78016	Ccdc150
244.331	2.77029	0.613278	6.27e-06	0.000221679	ENSMUSG00000091119	100039139	Ccdc152
47.6441	-1.17271	0.341587	0.000596678	0.00658242	ENSMUSG00000098176	223648	Ccdc166
105.444	-1.59998	0.388572	3.83e-05	0.000854752	ENSMUSG00000028795	66264	Ccdc28b
676.499	1.1307	0.270738	2.96e-05	0.000705645	ENSMUSG00000032740	108686	Ccdc88a
1128.28	-1.07241	0.309441	0.000528959	0.0060704	ENSMUSG00000041375	243846	Ccdc9
111.397	-1.37095	0.327854	2.89e-05	0.000691706	ENSMUSG00000037979	215707	Ccdc92
175.663	-1.99321	0.459649	1.45e-05	0.000419741	ENSMUSG00000073888	20301	Ccl27a
4180.17	-1.15415	0.25647	6.79e-06	0.000235124	ENSMUSG00000000184	12444	Ccnd2
504.804	-1.27501	0.371064	0.000590197	0.00652571	ENSMUSG00000034108	12460	Ccs
6138.72	1.03702	0.217361	1.83e-06	8.74e-05	ENSMUSG00000061665	12488	Cd2ap
1108.71	1.58174	0.326637	1.28e-06	6.6e-05	ENSMUSG00000029084	12494	Cd38
72.4317	1.65685	0.338982	1.02e-06	5.54e-05	ENSMUSG00000016493	17221	Cd46
119.793	-1.35975	0.406011	0.000810906	0.00817005	ENSMUSG00000032679	12509	Cd59a
702.123	-1.0982	0.270486	4.9e-05	0.00102336	ENSMUSG00000066149	66440	Cdc26
629.438	-1.22456	0.360809	0.000688986	0.00725773	ENSMUSG00000020307	216150	Cdc34
6462.01	-1.01948	0.198853	2.95e-07	2.11e-05	ENSMUSG00000000303	12550	Cdh1
36.8907	-4.16859	1.21427	0.000596937	0.00658242	ENSMUSG00000022321	320873	Cdh10
79.6148	-2.87968	0.875773	0.00100845	0.00967712	ENSMUSG00000025497	72040	Cdhr5
40.7008	-3.14295	0.95524	0.0010011	0.00963484	ENSMUSG00000090071	12570	Cdk5r2
2054.37	-1.16412	0.26393	1.03e-05	0.000320744	ENSMUSG00000018669	80280	Cdk5rap3
946.224	-6.10151	0.511671	8.8e-33	1.44e-28	ENSMUSG00000044303	12578	Cdkn2a
279.637	-3.73632	0.436974	1.23e-17	2.86e-14	ENSMUSG00000073802	12579	Cdkn2b
92.0821	-3.4738	0.813171	1.94e-05	0.000524463	ENSMUSG00000029646	12591	Cdx2
262.989	-1.24788	0.354673	0.000434158	0.00535068	ENSMUSG00000018509	73139	Cenpv
504.981	-1.81583	0.479724	0.000153616	0.00242551	ENSMUSG00000039781	12009	Cep131
24.3619	-5.22728	0.992391	1.38e-07	1.19e-05	ENSMUSG00000049154	75429	Cfap144
40.1831	-1.54071	0.447878	0.000581659	0.00646631	ENSMUSG00000071103	69479	Cfap96
2171.32	-1.4892	0.293245	3.81e-07	2.6e-05	ENSMUSG00000031954	23837	Cfdp1
2705.26	1.01416	0.181951	2.49e-08	3.37e-06	ENSMUSG00000054604	106143	Cggbp1
2148.7	4.41796	1.29242	0.000629986	0.00682256	ENSMUSG00000040809	12655	Chil3
359.242	1.05921	0.280965	0.000163303	0.00255133	ENSMUSG00000078185	12663	Chml
4433.35	-1.04946	0.232793	6.54e-06	0.000229851	ENSMUSG00000038467	75608	Chmp4b
169.264	-1.68396	0.472175	0.000361942	0.00466839	ENSMUSG00000056486	108699	Chn1
213.372	-2.18512	0.555714	8.42e-05	0.00153821	ENSMUSG00000027107	11435	Chrna1
619.162	-1.17451	0.228648	2.8e-07	2.03e-05	ENSMUSG00000036599	59031	Chst12
669.58	-1.0375	0.228847	5.8e-06	0.000208262	ENSMUSG00000031879	68523	Ciao2b
108.412	-2.87403	0.868304	0.000933162	0.00910432	ENSMUSG00000070473	12739	Cldn3
435.863	-1.76938	0.516839	0.000618272	0.00673586	ENSMUSG00000041378	12741	Cldn5
372.04	-1.92893	0.361714	9.67e-08	9.26e-06	ENSMUSG00000021097	94040	Clmn
9.92058	-6.64817	1.26339	1.42e-07	1.19e-05	ENSMUSG00000050866	212070	Clrn3
6.53597	-3.73663	1.09738	0.000661526	0.00705656	ENSMUSG00000008153	232370	Clstn3
5987.56	-1.00433	0.250139	5.94e-05	0.00117991	ENSMUSG00000028478	12757	Clta
359.304	-1.5641	0.450874	0.000522324	0.00601114	ENSMUSG00000014633	66531	Cmc2
3179.77	-1.07813	0.246499	1.22e-05	0.000367491	ENSMUSG00000004665	12798	Cnn2
4670.38	-1.21755	0.28533	1.98e-05	0.000533	ENSMUSG00000053931	71994	Cnn3
1301.82	-1.17282	0.33352	0.000437281	0.0053744	ENSMUSG00000025381	56530	Cnpy2
39.0485	-2.17177	0.586938	0.00021545	0.00312968	ENSMUSG00000028444	12804	Cntfr
29.4077	-3.67447	0.921138	6.63e-05	0.00127992	ENSMUSG00000004415	140709	Col26a1
296.758	-4.12858	0.624453	3.8e-11	1.5e-08	ENSMUSG00000031274	12830	Col4a5
636.063	-2.21638	0.604775	0.000247531	0.00346807	ENSMUSG00000073616	66915	Cops9
704.997	-1.36334	0.400843	0.000670947	0.00713378	ENSMUSG00000046516	12856	Cox17
1316.66	-1.52771	0.451064	0.00070687	0.00740967	ENSMUSG00000061518	12859	Cox5b
523.116	1.08127	0.197171	4.16e-08	5.1e-06	ENSMUSG00000029073	79554	Cptp
902.502	1.20841	0.202656	2.48e-09	5e-07	ENSMUSG00000048249	77128	Crebrf
4490.95	-2.05289	0.507953	5.31e-05	0.00108634	ENSMUSG00000006360	12925	Crip1
22.7186	-2.49749	0.675889	0.000219781	0.00317846	ENSMUSG00000066975	12959	Cryba4
1458.41	-1.33738	0.301746	9.33e-06	0.000301347	ENSMUSG00000020186	13008	Csrp2
9.92362	-5.70959	1.25009	4.94e-06	0.000184128	ENSMUSG00000027445	13013	Cst9
5.05635	-7.50165	1.66656	6.75e-06	0.00023465	ENSMUSG00000027446	77705	Cstdc2
985.605	-1.40129	0.338857	3.54e-05	0.000807822	ENSMUSG00000020898	68964	Ctc1
591.598	1.12077	0.191077	4.48e-09	8.22e-07	ENSMUSG00000033411	329506	Ctdspl2
226.522	-1.46709	0.428412	0.000615946	0.00671948	ENSMUSG00000083282	56464	Ctsf
1131.81	-1.29902	0.350446	0.000209932	0.00306587	ENSMUSG00000048644	330695	Ctxn1
381.452	1.13894	0.215298	1.22e-07	1.11e-05	ENSMUSG00000025898	244672	Cwf19l2
2883.01	-1.86767	0.387705	1.46e-06	7.27e-05	ENSMUSG00000021508	57266	Cxcl14
271.004	-1.33436	0.310014	1.68e-05	0.000471434	ENSMUSG00000046668	67393	Cxxc5
3867.21	-1.27537	0.304647	2.83e-05	0.000684131	ENSMUSG00000006519	13057	Cyba
2102.24	2.33756	0.499142	2.83e-06	0.000122459	ENSMUSG00000015340	13058	Cybb
124.215	-1.33893	0.359435	0.000195244	0.00290854	ENSMUSG00000027015	73649	Cybrd1
962.535	-1.23526	0.291278	2.23e-05	0.000575831	ENSMUSG00000020810	114886	Cygb
1009.36	1.75016	0.399665	1.19e-05	0.00036206	ENSMUSG00000024087	13078	Cyp1b1
26.6236	-3.66577	0.907886	5.4e-05	0.00109714	ENSMUSG00000052974	13107	Cyp2f2
208.018	-1.20495	0.271752	9.25e-06	0.000299397	ENSMUSG00000028713	13120	Cyp4b1
468.681	-1.44269	0.324819	8.93e-06	0.000292545	ENSMUSG00000024055	170716	Cyp4f13
1566.8	-1.27818	0.350957	0.000270556	0.00371664	ENSMUSG00000003269	19158	Cyth2
534.552	-1.1577	0.329847	0.000448419	0.00547139	ENSMUSG00000028608	74098	Czib
1203.12	-1.34249	0.367449	0.000258646	0.003579	ENSMUSG00000026385	13167	Dbi
1473.72	2.00748	0.462253	1.41e-05	0.00040977	ENSMUSG00000027797	13175	Dclk1
1004.2	-1.65648	0.342104	1.29e-06	6.6e-05	ENSMUSG00000068290	77006	Ddrgk1
417.279	1.52912	0.348484	1.14e-05	0.000350395	ENSMUSG00000027901	72121	Dennd2d
340.366	1.46467	0.345486	2.24e-05	0.000578504	ENSMUSG00000028175	76131	Depdc1a
1078.91	1.24741	0.317667	8.61e-05	0.00156317	ENSMUSG00000022419	97998	Deptor
1262.03	1.07749	0.171535	3.35e-10	1.03e-07	ENSMUSG00000027770	72162	Dhx36
258.539	-2.64483	0.557094	2.06e-06	9.56e-05	ENSMUSG00000028031	56811	Dkk2
38.4036	-5.08352	0.984867	2.45e-07	1.85e-05	ENSMUSG00000038060	320256	Dlec1
257.101	-1.1311	0.29819	0.000148715	0.00237472	ENSMUSG00000000881	53310	Dlg3
885.073	1.295	0.262929	8.42e-07	4.75e-05	ENSMUSG00000037416	240283	Dmxl1
217.371	-1.01749	0.298064	0.000640929	0.00690901	ENSMUSG00000032285	58233	Dnaja4
392.773	-1.59422	0.302434	1.35e-07	1.18e-05	ENSMUSG00000036052	56323	Dnajb5
900.466	1.07458	0.255067	2.52e-05	0.000627034	ENSMUSG00000014905	27362	Dnajb9
5811.19	1.87173	0.207831	2.14e-19	8.73e-16	ENSMUSG00000027006	66861	Dnajc10
117.981	-1.26889	0.330071	0.000120903	0.00202771	ENSMUSG00000034278	69408	Dnajc17
361.324	-1.7773	0.521276	0.000650772	0.00697371	ENSMUSG00000042737	68563	Dpm3
1677.7	-1.24274	0.350815	0.000396464	0.0050186	ENSMUSG00000024914	66556	Drap1
557.511	-1.50355	0.369464	4.71e-05	0.000995822	ENSMUSG00000071454	13528	Dtnb
9.12885	-3.29661	1.00446	0.00103089	0.00985195	ENSMUSG00000042662	252864	Dusp15
1355.18	-1.2197	0.275819	9.77e-06	0.000310177	ENSMUSG00000031168	13595	Ebp
11.6667	4.61108	1.1145	3.51e-05	0.000804195	ENSMUSG00000021416	69123	Eci3
1357.22	1.02263	0.284328	0.00032235	0.00427239	ENSMUSG00000027699	13605	Ect2
2023.4	-2.0414	0.393467	2.12e-07	1.64e-05	ENSMUSG00000015092	59022	Edf1
2406.21	-1.02554	0.251716	4.62e-05	0.000984912	ENSMUSG00000024909	58859	Efemp2
43.9684	-1.63402	0.36172	6.26e-06	0.000221679	ENSMUSG00000003070	13637	Efna2
2817.61	-1.04117	0.206121	4.39e-07	2.88e-05	ENSMUSG00000031987	112405	Egln1
4.16495	-4.8694	1.39546	0.000484017	0.0056905	ENSMUSG00000071341	13656	Egr4
4124.84	1.34706	0.16045	4.64e-17	7.58e-14	ENSMUSG00000057561	13664	Eif1a
1840.45	-1.24046	0.333554	0.000200078	0.00295898	ENSMUSG00000070319	53356	Eif3g
1579.44	-1.07022	0.313409	0.000638375	0.00689169	ENSMUSG00000031490	13685	Eif4ebp1
66.9783	-2.64023	0.659607	6.26e-05	0.00122396	ENSMUSG00000048988	243312	Elfn1
766.484	-1.22572	0.321438	0.000137162	0.00223515	ENSMUSG00000018565	54351	Elp5
1125	-1.25949	0.356475	0.000410585	0.00514904	ENSMUSG00000029163	100952	Emilin1
848.741	-1.25006	0.336578	0.00020398	0.0029977	ENSMUSG00000024053	246707	Emilin2
312.833	-1.45499	0.214908	1.29e-11	5.84e-09	ENSMUSG00000013155	102124	Enkd1
1756.55	-3.9964	0.395817	5.72e-24	3.12e-20	ENSMUSG00000059040	433182	Eno1b
768.327	1.1428	0.285118	6.12e-05	0.00120341	ENSMUSG00000023961	224794	Enpp4
188.9	-1.13804	0.239858	2.09e-06	9.64e-05	ENSMUSG00000045237	68618	Eola1
23.2787	-3.39909	0.701657	1.27e-06	6.6e-05	ENSMUSG00000033805	384214	Ephx4
1408.72	1.56257	0.202732	1.28e-14	1.5e-11	ENSMUSG00000046785	77781	Epm2aip1
1387.6	1.43985	0.410249	0.000448606	0.00547139	ENSMUSG00000021583	80898	Erap1
1688.57	-1.09041	0.285952	0.000137141	0.00223515	ENSMUSG00000062312	13866	Erbb2
238.176	1.05877	0.321124	0.000977005	0.00944746	ENSMUSG00000029377	13874	Ereg
13.3565	-2.40009	0.591746	4.99e-05	0.00103405	ENSMUSG00000030219	69187	Erp27
2131.14	-1.29417	0.328976	8.36e-05	0.00153099	ENSMUSG00000029616	67397	Erp29
15.3268	-3.44346	0.990378	0.000507221	0.00590806	ENSMUSG00000019232	71760	Etnppl
703.776	-1.33639	0.351119	0.000141187	0.00228444	ENSMUSG00000050212	230752	Eva1b
471.039	-1.1791	0.224597	1.52e-07	1.26e-05	ENSMUSG00000011832	213027	Evi5l
469.727	-1.10877	0.274483	5.36e-05	0.00109416	ENSMUSG00000028322	66362	Exosc3
336.874	1.89148	0.508112	0.000197212	0.00293519	ENSMUSG00000026579	14067	F5
962.27	-2.14547	0.621047	0.000551089	0.0062358	ENSMUSG00000062515	11770	Fabp4
277.656	-1.00743	0.304666	0.000944144	0.00918952	ENSMUSG00000032463	23873	Faim
159.471	-1.70527	0.477356	0.000353812	0.0045843	ENSMUSG00000050105	72690	Fam110d
46.6279	-1.74366	0.357523	1.08e-06	5.75e-05	ENSMUSG00000050821	78408	Fam131a
1015.51	1.3696	0.354866	0.000113621	0.00193617	ENSMUSG00000036501	225358	Fam13b
353.772	-1.08423	0.243685	8.61e-06	0.000283842	ENSMUSG00000029463	68948	Fam216a
1072.61	1.11495	0.211772	1.4e-07	1.19e-05	ENSMUSG00000037808	72826	Fam76b
185.071	-1.37367	0.33865	4.99e-05	0.00103391	ENSMUSG00000060568	226610	Fam78b
19.0459	-1.7084	0.506718	0.000747614	0.00771789	ENSMUSG00000051225	239463	Fam83a
3084.55	1.06728	0.177742	1.92e-09	4.07e-07	ENSMUSG00000037119	210998	Fam91a1
4033.23	1.20375	0.239745	5.14e-07	3.19e-05	ENSMUSG00000030759	67420	Far1
232.202	1.09247	0.213316	3.03e-07	2.16e-05	ENSMUSG00000027086	320720	Fastkd1
55.5086	-3.70163	0.580669	1.83e-10	5.87e-08	ENSMUSG00000028246	76132	Faxc
1653.1	-1.05496	0.312041	0.000722641	0.00753151	ENSMUSG00000046865	14113	Fbl
108.446	1.5961	0.400336	6.69e-05	0.00129012	ENSMUSG00000025738	214931	Fbxl16
259.443	-1.31757	0.20507	1.32e-10	4.4e-08	ENSMUSG00000048232	269529	Fbxo10
51.1059	-3.53533	0.666488	1.13e-07	1.03e-05	ENSMUSG00000022871	59083	Fetub
254.149	-1.75929	0.45694	0.000118044	0.00199398	ENSMUSG00000054200	107221	Ffar4
26.2335	-2.26392	0.493576	4.5e-06	0.000171473	ENSMUSG00000031594	234199	Fgl1
153.589	-1.20164	0.357286	0.000770357	0.00788841	ENSMUSG00000041842	229474	Fhdc1
878.644	-2.22704	0.463433	1.54e-06	7.62e-05	ENSMUSG00000056629	14227	Fkbp2
6348.13	-1.3329	0.293254	5.49e-06	0.000198857	ENSMUSG00000030357	14228	Fkbp4
406.452	1.43638	0.23499	9.81e-10	2.59e-07	ENSMUSG00000066595	226844	Flvcr1
4.70378	-4.01539	1.20858	0.00089245	0.00876994	ENSMUSG00000026692	226564	Fmo4
839.231	1.05427	0.236785	8.49e-06	0.00028086	ENSMUSG00000035992	216742	Fnip1
56.5021	-2.74721	0.692058	7.2e-05	0.00136158	ENSMUSG00000078302	15229	Foxd1
637.223	1.72368	0.241184	8.89e-13	6.6e-10	ENSMUSG00000034998	14236	Foxn2
27.5335	-4.13558	0.765522	6.58e-08	7.03e-06	ENSMUSG00000036131	385354	Frmd7
450.892	-2.9892	0.496409	1.73e-09	3.81e-07	ENSMUSG00000035615	666060	Frmpd1
370.063	-1.09971	0.326831	0.000766121	0.00786429	ENSMUSG00000020325	83554	Fstl3
1529.6	-1.25601	0.246684	3.55e-07	2.46e-05	ENSMUSG00000018765	23879	Fxr2
125.231	-2.11757	0.487269	1.39e-05	0.000406416	ENSMUSG00000036570	56188	Fxyd1
69.4579	-2.36632	0.679471	0.000496581	0.00580897	ENSMUSG00000009633	14373	G0s2
785.574	-1.38801	0.334682	3.36e-05	0.000776634	ENSMUSG00000021453	23882	Gadd45g
706.283	-1.32111	0.29757	9.01e-06	0.000294485	ENSMUSG00000033751	102060	Gadd45gip1
1002.42	-1.09743	0.290413	0.000157539	0.00247548	ENSMUSG00000020766	14635	Galk1
203.288	1.50761	0.306068	8.4e-07	4.75e-05	ENSMUSG00000039774	230145	Galnt12
925.465	1.30352	0.291025	7.5e-06	0.000255776	ENSMUSG00000031608	108150	Galnt7
21.443	-2.26469	0.641009	0.000410865	0.00514904	ENSMUSG00000020793	14428	Galr2
84044.7	-1.30599	0.337843	0.000110782	0.0018977	ENSMUSG00000057666	14433	Gapdh
12.3458	-2.40932	0.681191	0.000404826	0.00508897	ENSMUSG00000039742	330277	Garin1b
531.285	-1.48928	0.370903	5.94e-05	0.00117991	ENSMUSG00000040220	104346	Gas8
2482.3	1.88851	0.319388	3.36e-09	6.46e-07	ENSMUSG00000032350	14629	Gclc
117.675	-1.16198	0.260916	8.45e-06	0.000280677	ENSMUSG00000025352	14561	Gdf11
339.632	-1.01132	0.253959	6.83e-05	0.00131119	ENSMUSG00000013150	70575	Gfod2
2991.01	1.30065	0.213335	1.08e-09	2.76e-07	ENSMUSG00000029992	14583	Gfpt1
40.0305	-1.93072	0.534914	0.000306901	0.00412195	ENSMUSG00000027316	14588	Gfra4
1173.17	-1.20883	0.330005	0.000249204	0.00347488	ENSMUSG00000019433	67903	Gipc1
64.7767	-4.05221	0.581589	3.23e-12	1.88e-09	ENSMUSG00000039131	54120	Gipc2
182.449	5.14266	1.01271	3.81e-07	2.6e-05	ENSMUSG00000030050	66283	Gkn1
307.322	5.28929	1.19931	1.03e-05	0.000320744	ENSMUSG00000030049	66284	Gkn2
151.084	3.6775	1.07696	0.000638479	0.00689169	ENSMUSG00000030048	68888	Gkn3
91.7069	-1.97082	0.519473	0.000148315	0.00237357	ENSMUSG00000025407	14632	Gli1
91.2273	-1.4598	0.413829	0.000419436	0.00522441	ENSMUSG00000048402	14633	Gli2
925.571	-3.63131	0.872815	3.18e-05	0.000744107	ENSMUSG00000024027	14652	Glp1r
765.677	1.1293	0.306895	0.000233462	0.00331472	ENSMUSG00000021591	93692	Glrx
2844.56	1.01354	0.172688	4.38e-09	8.13e-07	ENSMUSG00000026103	14660	Gls
40.3902	-1.67904	0.465975	0.000314224	0.00418163	ENSMUSG00000049971	319804	Glt1d1
65.905	-1.8157	0.417398	1.36e-05	0.000400792	ENSMUSG00000024697	14675	Gna14
484.824	-1.61664	0.416226	0.000102733	0.00178984	ENSMUSG00000032766	66066	Gng11
114.917	-1.91912	0.35949	9.37e-08	9.2e-06	ENSMUSG00000038811	14710	Gngt2
1687.58	1.31656	0.34254	0.000121286	0.0020308	ENSMUSG00000050627	333433	Gpd1l
2786.65	-1.07046	0.242491	1.01e-05	0.000317043	ENSMUSG00000046733	232431	Gprc5a
1157.77	1.17692	0.268894	1.2e-05	0.000364326	ENSMUSG00000008734	64297	Gprc5b
599.285	-1.3115	0.347529	0.000160787	0.00251683	ENSMUSG00000021760	69590	Gpx8
70.5624	-2.07524	0.426215	1.12e-06	5.97e-05	ENSMUSG00000026888	50915	Grb14
2744.75	-1.9449	0.502247	0.000107774	0.00185786	ENSMUSG00000072772	14790	Grcc10
394.236	4.44004	0.893264	6.68e-07	3.98e-05	ENSMUSG00000042942	381157	Greb1l
542.851	1.05625	0.260187	4.92e-05	0.00102336	ENSMUSG00000039934	212167	Gsap
101.528	-2.7264	0.530766	2.8e-07	2.03e-05	ENSMUSG00000038155	14869	Gstp2
321.247	1.85788	0.368675	4.67e-07	2.99e-05	ENSMUSG00000001665	103140	Gstt3
1003.43	-1.09842	0.254244	1.56e-05	0.000444358	ENSMUSG00000031585	68153	Gtf2e2
542.881	-1.27262	0.369887	0.000580477	0.00646436	ENSMUSG00000019837	67371	Gtf3c6
161.77	-2.2613	0.578771	9.34e-05	0.00167583	ENSMUSG00000079186	14940	Gzmc
177.448	-2.64486	0.746229	0.000393649	0.00498705	ENSMUSG00000059256	14941	Gzmd
143.295	-2.41244	0.525098	4.34e-06	0.000166979	ENSMUSG00000022156	14942	Gzme
693.233	-1.97	0.4991	7.91e-05	0.00146229	ENSMUSG00000044927	243529	H1f10
199.357	1.95318	0.465789	2.75e-05	0.000669644	ENSMUSG00000037548	15000	H2-DMb2
2230.19	-2.23593	0.414033	6.65e-08	7.03e-06	ENSMUSG00000060032	232440	H2aj
49.1038	-1.28577	0.344066	0.000186234	0.00281538	ENSMUSG00000038422	72748	Hdhd3
623.907	1.25956	0.276837	5.37e-06	0.000196288	ENSMUSG00000024986	15242	Hhex
405.388	-1.13879	0.324621	0.000451359	0.00548662	ENSMUSG00000043099	15248	Hic1
774.394	-2.32672	0.548404	2.21e-05	0.000573737	ENSMUSG00000038412	56295	Higd1a
620.954	-2.10546	0.479843	1.14e-05	0.000350395	ENSMUSG00000028470	68917	Hint2
1973.35	1.13062	0.202499	2.36e-08	3.21e-06	ENSMUSG00000027177	15259	Hipk3
101.6	2.97874	0.521623	1.13e-08	1.79e-06	ENSMUSG00000020080	216019	Hkdc1
536.129	-1.2862	0.221056	5.94e-09	1.06e-06	ENSMUSG00000007908	208982	Hmgcll1
463.221	-2.51853	0.553628	5.39e-06	0.000196288	ENSMUSG00000027875	15360	Hmgcs2
56.7998	-1.78858	0.341605	1.64e-07	1.33e-05	ENSMUSG00000079560	15400	Hoxa3
75.1341	-1.28924	0.386613	0.000853927	0.00851252	ENSMUSG00000048763	15410	Hoxb3
60.7089	-1.43056	0.352593	4.97e-05	0.00103108	ENSMUSG00000038692	15412	Hoxb4
44.0865	-1.75631	0.527609	0.000872177	0.00863825	ENSMUSG00000000690	15414	Hoxb6
50.4616	-1.65589	0.388406	2.01e-05	0.000538187	ENSMUSG00000056648	15416	Hoxb8
42.8192	-1.85467	0.546998	0.000697297	0.0073187	ENSMUSG00000036139	15427	Hoxc9
25.7883	-1.62598	0.401369	5.1e-05	0.00104794	ENSMUSG00000030895	15458	Hpx
629.553	1.55912	0.370503	2.58e-05	0.000636658	ENSMUSG00000022096	15460	Hr
244.431	-1.2397	0.326337	0.00014537	0.00233768	ENSMUSG00000071001	100039781	Hrct1
181.255	-1.01513	0.283701	0.000345999	0.00450083	ENSMUSG00000043510	100900	Hscb
1171.72	1.08294	0.21246	3.45e-07	2.41e-05	ENSMUSG00000032932	110920	Hspa13
233.353	-2.77962	0.565992	9.06e-07	5.07e-05	ENSMUSG00000091971	193740	Hspa1a
316.842	-1.16744	0.22694	2.69e-07	1.99e-05	ENSMUSG00000039745	53415	Htatip2
1112.92	-1.48	0.383753	0.000114958	0.00195488	ENSMUSG00000006205	56213	Htra1
443.651	1.1309	0.195698	7.52e-09	1.29e-06	ENSMUSG00000020413	15574	Hus1
245.056	1.07756	0.223021	1.35e-06	6.89e-05	ENSMUSG00000038174	213056	Hycc2
612.802	-1.71633	0.491102	0.000474332	0.00562266	ENSMUSG00000027245	67693	Hypk
715.808	-1.11935	0.318796	0.00044614	0.00545311	ENSMUSG00000089762	72500	Ier5l
245.524	-1.65668	0.440461	0.000169079	0.00260315	ENSMUSG00000021208	217845	Ifi27l2b
1003.74	2.32905	0.539823	1.6e-05	0.0004539	ENSMUSG00000025491	68713	Ifitm1
428.897	-1.01352	0.304806	0.000883809	0.00870798	ENSMUSG00000007867	76411	Ift43
1024.05	-1.69506	0.400695	2.33e-05	0.000596687	ENSMUSG00000013415	140486	Igf2bp1
3309.4	-1.71754	0.439001	9.14e-05	0.00164297	ENSMUSG00000026185	16011	Igfbp5
1167.91	1.30033	0.227052	1.02e-08	1.64e-06	ENSMUSG00000110185	109169	Igip
187.576	2.19939	0.493302	8.25e-06	0.000275818	ENSMUSG00000040498	70080	Igsf23
222.581	1.21379	0.253652	1.71e-06	8.23e-05	ENSMUSG00000025997	22779	Ikzf2
166.777	-3.07621	0.695901	9.85e-06	0.000310696	ENSMUSG00000004371	16156	Il11
932.246	1.39723	0.349833	6.5e-05	0.00126197	ENSMUSG00000026068	16174	Il18rap
279.45	-3.67677	0.732531	5.19e-07	3.21e-05	ENSMUSG00000005364	16192	Il5ra
875.274	1.4258	0.256476	2.71e-08	3.6e-06	ENSMUSG00000024423	16210	Impact
22.4233	-2.80156	0.60751	4e-06	0.000156901	ENSMUSG00000057054	103844	Inca1
602.924	-1.18631	0.327661	0.000293979	0.0039869	ENSMUSG00000037035	16324	Inhbb
33.7004	-2.67475	0.517785	2.39e-07	1.82e-05	ENSMUSG00000050957	27356	Insl6
68.4925	-2.54122	0.752336	0.000730753	0.00758219	ENSMUSG00000035578	69707	Iqcg
527.628	1.25846	0.226	2.57e-08	3.44e-06	ENSMUSG00000030263	16970	Irag2
89.9472	-1.28485	0.350694	0.000248575	0.00347371	ENSMUSG00000031734	16373	Irx3
367.608	-1.38745	0.391148	0.000389456	0.00495291	ENSMUSG00000035692	100038882	Isg15
20.7986	-4.04826	0.734025	3.48e-08	4.41e-06	ENSMUSG00000032318	104360	Isl2
123.95	-1.9051	0.572771	0.000880651	0.00870109	ENSMUSG00000074766	319909	Ism1
434.382	-1.0872	0.309615	0.000445649	0.0054512	ENSMUSG00000086784	664994	Isoc2a
106.097	-1.57083	0.413523	0.000145479	0.00233768	ENSMUSG00000052605	67441	Isoc2b
728.711	-2.52806	0.284942	7.17e-19	1.95e-15	ENSMUSG00000019139	71780	Isyna1
528.667	1.54257	0.348894	9.81e-06	0.000310695	ENSMUSG00000027009	16401	Itga4
176.549	2.84542	0.617124	4.01e-06	0.000156901	ENSMUSG00000037254	16425	Itih2
1278	1.06848	0.247649	1.6e-05	0.0004539	ENSMUSG00000037876	108829	Jmjd1c
83.3376	-1.67904	0.345148	1.15e-06	6.08e-05	ENSMUSG00000098789	433466	Jmjd7
282.467	1.09275	0.302754	0.000306964	0.00412195	ENSMUSG00000026004	68691	Kansl1l
63.6697	-1.13243	0.337343	0.000788144	0.00803986	ENSMUSG00000025213	107250	Kazald1
244.713	-1.74337	0.499301	0.000480112	0.00566498	ENSMUSG00000038319	16511	Kcnh2
1344.53	1.46707	0.397123	0.000220539	0.00318661	ENSMUSG00000098557	239217	Kctd12
520.002	-1.01436	0.291907	0.000510989	0.00594348	ENSMUSG00000033287	72844	Kctd17
4488.86	-1.05941	0.298906	0.000393666	0.00498705	ENSMUSG00000020821	16562	Kif1c
4167.92	1.07773	0.178237	1.48e-09	3.41e-07	ENSMUSG00000006740	16573	Kif5b
1480.26	1.74292	0.291258	2.18e-09	4.44e-07	ENSMUSG00000019966	17311	Kitl
140.053	-2.4987	0.465542	7.99e-08	8.09e-06	ENSMUSG00000040714	232943	Klc3
877.104	-1.26764	0.273053	3.44e-06	0.000140348	ENSMUSG00000040263	234825	Klhdc4
388.698	2.09184	0.458762	5.12e-06	0.000188919	ENSMUSG00000078234	242721	Klhdc7a
100.894	-4.06791	0.771243	1.33e-07	1.17e-05	ENSMUSG00000022076	93688	Klhl1
16.4629	-3.3108	0.820714	5.48e-05	0.00111023	ENSMUSG00000040387	212390	Klhl32
387.934	1.05398	0.31954	0.000972295	0.00940749	ENSMUSG00000027326	76464	Knl1
70.1651	-2.0886	0.511684	4.47e-05	0.000959537	ENSMUSG00000044041	16663	Krt13
319.695	-2.38758	0.671264	0.00037534	0.00480329	ENSMUSG00000045545	16664	Krt14
12.8952	-4.01851	0.999641	5.82e-05	0.00116553	ENSMUSG00000054146	16665	Krt15
7.61009	-6.75502	1.93037	0.000466404	0.00557063	ENSMUSG00000035557	16667	Krt17
13938.5	-1.71807	0.33927	4.11e-07	2.76e-05	ENSMUSG00000020911	16669	Krt19
33.3963	-2.18195	0.638087	0.00062733	0.0067983	ENSMUSG00000059668	16682	Krt4
786.963	-1.76064	0.410483	1.79e-05	0.000492537	ENSMUSG00000026639	16780	Lamb3
1898.35	-1.23706	0.269489	4.42e-06	0.00016892	ENSMUSG00000026479	16782	Lamc2
837.705	-1.66453	0.348495	1.79e-06	8.55e-05	ENSMUSG00000028062	83409	Lamtor2
424.63	-1.75263	0.456094	0.000121687	0.00203335	ENSMUSG00000050552	66096	Lamtor4
287.211	1.03998	0.224808	3.73e-06	0.000148168	ENSMUSG00000062190	71835	Lancl2
121.303	1.76873	0.512507	0.000558226	0.00628274	ENSMUSG00000096740	102308570	Lbhd1
1632.67	1.10012	0.199998	3.78e-08	4.72e-06	ENSMUSG00000004880	98386	Lbr
313.988	1.31534	0.264023	6.3e-07	3.78e-05	ENSMUSG00000015882	209707	Lcorl
2716.45	-1.02252	0.284291	0.000322233	0.00427239	ENSMUSG00000025223	16825	Ldb1
747.436	-1.02071	0.267171	0.000133208	0.00219443	ENSMUSG00000042487	235497	Leo1
226.14	-1.44283	0.431623	0.000829376	0.00831513	ENSMUSG00000057722	16847	Lepr
864.989	-2.13042	0.61993	0.000589171	0.00652571	ENSMUSG00000043501	107753	Lgals2
2199.92	-1.47381	0.2043	5.44e-13	4.23e-10	ENSMUSG00000020451	16886	Limk2
2255.48	1.07656	0.186059	7.2e-09	1.25e-06	ENSMUSG00000019920	110829	Lims1
312.098	1.0336	0.308943	0.000821016	0.00825664	ENSMUSG00000118665	231506	Lin54
48.8392	2.1144	0.613466	0.000567573	0.00636223	ENSMUSG00000044626	239759	Liph
671.537	-1.40461	0.339997	3.61e-05	0.000817846	ENSMUSG00000020224	66225	Llph
750.671	1.26265	0.210373	1.95e-09	4.08e-07	ENSMUSG00000039704	320506	Lmbrd2
2243.44	1.04967	0.177081	3.07e-09	5.98e-07	ENSMUSG00000023845	240028	Lnpep
831.809	1.87817	0.394877	1.97e-06	9.26e-05	ENSMUSG00000072568	399603	Lratd2
511.694	1.00811	0.266381	0.000154035	0.00242977	ENSMUSG00000056260	321000	Lrif1
100.025	-1.23561	0.300749	3.98e-05	0.000880038	ENSMUSG00000019796	237253	Lrp11
247.054	-3.62972	1.02973	0.000423584	0.00526125	ENSMUSG00000027070	14725	Lrp2
122.469	-1.71205	0.448744	0.000136073	0.00222992	ENSMUSG00000001802	435965	Lrp3
7.56912	-3.29556	0.8759	0.000168239	0.00259864	ENSMUSG00000090291	278795	Lrrc10b
2653.62	1.06588	0.196205	5.56e-08	6.31e-06	ENSMUSG00000034158	320184	Lrrc58
713.128	-1.96536	0.537627	0.000256571	0.0035533	ENSMUSG00000035215	66094	Lsm7
2817.98	-1.17706	0.23326	4.51e-07	2.9e-05	ENSMUSG00000030339	17000	Ltbr
119.586	-1.16756	0.236395	7.85e-07	4.5e-05	ENSMUSG00000045854	108755	Lyrm2
481.555	1.96148	0.5816	0.000744758	0.00770306	ENSMUSG00000019726	17101	Lyst
24.3463	2.38435	0.522368	5.01e-06	0.000185958	ENSMUSG00000041886	238455	Macc1
6006.3	-1.08042	0.227708	2.09e-06	9.64e-05	ENSMUSG00000025151	94275	Maged1
214.958	-1.28136	0.316028	5.02e-05	0.00103761	ENSMUSG00000047238	75625	Mageh1
370.275	2.45464	0.595798	3.79e-05	0.000848468	ENSMUSG00000024479	105853	Mal2
43.6	-1.82262	0.487086	0.000182638	0.00276614	ENSMUSG00000042918	74490	Mamstr
2306.27	1.03123	0.2793	0.000222329	0.0032068	ENSMUSG00000024085	17158	Man2a1
480.499	-1.98145	0.392095	4.34e-07	2.86e-05	ENSMUSG00000027602	66734	Map1lc3a
48.2439	-1.93011	0.493086	9.06e-05	0.00163143	ENSMUSG00000042724	338372	Map3k9
168.595	-1.61079	0.340896	2.3e-06	0.000104196	ENSMUSG00000027223	19099	Mapk8ip1
52.8907	-2.74809	0.404145	1.05e-11	5.04e-09	ENSMUSG00000021636	218518	Marveld2
315.211	-2.45205	0.4237	7.16e-09	1.25e-06	ENSMUSG00000014837	74356	Matcap1
187.444	-2.0726	0.261142	2.08e-15	2.83e-12	ENSMUSG00000051065	239796	Mb21d2
2449.31	1.18021	0.267582	1.03e-05	0.000320744	ENSMUSG00000022139	105559	Mbnl2
317.406	-1.85766	0.374217	6.9e-07	4.06e-05	ENSMUSG00000020646	67216	Mboat2
218.234	-2.29069	0.497146	4.07e-06	0.000158439	ENSMUSG00000027239	17242	Mdk
530.907	-2.55729	0.303767	3.81e-17	6.92e-14	ENSMUSG00000020160	17268	Meis1
10.7813	-4.61561	1.28524	0.00032909	0.00433011	ENSMUSG00000023914	17287	Mep1a
2852.67	1.00316	0.198801	4.51e-07	2.9e-05	ENSMUSG00000037253	240396	Mex3c
635.16	1.358	0.259424	1.65e-07	1.33e-05	ENSMUSG00000026110	269181	Mgat4a
1647.56	-1.19464	0.246989	1.32e-06	6.76e-05	ENSMUSG00000051586	194401	Mical3
453.337	-1.46482	0.375926	9.76e-05	0.00172753	ENSMUSG00000002580	103742	Mien1
425.072	1.00953	0.252049	6.19e-05	0.00121525	ENSMUSG00000026767	66960	Mindy3
323.941	1.12768	0.270701	3.1e-05	0.000729605	ENSMUSG00000047534	217653	Mis18bp1
368.786	-1.02137	0.213876	1.79e-06	8.56e-05	ENSMUSG00000074064	56690	Mlycd
6671.95	-1.28882	0.30216	2e-05	0.000535547	ENSMUSG00000000957	17387	Mmp14
1901.58	-1.66422	0.482057	0.000555765	0.00627225	ENSMUSG00000017737	17395	Mmp9
49.4869	-1.21142	0.361571	0.00080686	0.00814939	ENSMUSG00000045257	378462	Morn2
25.9485	-2.6904	0.678741	7.38e-05	0.00138396	ENSMUSG00000049670	226123	Morn4
496.578	-1.0575	0.272529	0.000104312	0.0018058	ENSMUSG00000031843	68533	Mphosph6
140.096	-2.90517	0.848038	0.000613089	0.00669726	ENSMUSG00000056569	17528	Mpz
527.224	-1.36868	0.37662	0.000278929	0.00381763	ENSMUSG00000023939	68463	Mrpl14
533.465	-1.00855	0.245789	4.07e-05	0.000892098	ENSMUSG00000024829	353242	Mrpl21
328.053	-1.23131	0.348836	0.000415907	0.00519484	ENSMUSG00000036850	107733	Mrpl41
1366.16	-1.4831	0.328045	6.15e-06	0.000218635	ENSMUSG00000030335	66493	Mrpl51
720.29	-2.10911	0.487458	1.51e-05	0.000434734	ENSMUSG00000054312	66292	Mrps21
621.949	-1.18863	0.285772	3.19e-05	0.000746079	ENSMUSG00000037740	99045	Mrps26
1421.27	-1.87753	0.430145	1.27e-05	0.000381403	ENSMUSG00000040112	232536	Mrps35
172.118	-1.67787	0.369367	5.56e-06	0.000200938	ENSMUSG00000039693	66665	Msantd3
2944.91	1.14223	0.267869	2.01e-05	0.000537624	ENSMUSG00000022255	67154	Mtdh
707.461	-1.19165	0.244245	1.07e-06	5.72e-05	ENSMUSG00000031816	234814	Mthfsd
263.963	-1.20235	0.276302	1.35e-05	0.000398701	ENSMUSG00000039431	54384	Mtmr7
1018.97	1.00764	0.290184	0.000515773	0.00596938	ENSMUSG00000028991	56717	Mtor
92.4284	4.04864	0.762981	1.12e-07	1.03e-05	ENSMUSG00000118661	353328	Muc6
479.894	-1.59734	0.27668	7.78e-09	1.3e-06	ENSMUSG00000006517	192156	Mvd
338.043	-1.07428	0.327044	0.00102049	0.00976973	ENSMUSG00000020814	67622	Mxra7
1063.31	-1.98673	0.298136	2.67e-11	1.09e-08	ENSMUSG00000020900	77579	Myh10
8422.45	-1.68097	0.422274	6.87e-05	0.0013161	ENSMUSG00000090841	17904	Myl6
461.358	-1.73811	0.412037	2.46e-05	0.000618761	ENSMUSG00000067818	98932	Myl9
676.47	2.02054	0.373574	6.35e-08	6.96e-06	ENSMUSG00000033590	208943	Myo5c
67.5516	-3.41988	0.948859	0.000313111	0.00417362	ENSMUSG00000024388	17922	Myo7b
262.371	-1.4282	0.228945	4.43e-10	1.32e-07	ENSMUSG00000046312	329828	Myorg
340.868	-1.71299	0.462583	0.00021298	0.00310377	ENSMUSG00000059278	78304	Naa38
418.34	1.58215	0.420727	0.000169572	0.00260446	ENSMUSG00000078945	17948	Naip2
369.976	2.15446	0.411218	1.61e-07	1.32e-05	ENSMUSG00000071203	17951	Naip5
11.324	-2.06423	0.457942	6.56e-06	0.000229898	ENSMUSG00000012396	71950	Nanog
112.415	-2.06301	0.3807	5.99e-08	6.71e-06	ENSMUSG00000022574	223646	Naprt
1080.3	-1.19969	0.307699	9.66e-05	0.00171647	ENSMUSG00000028070	246703	Naxe
5.02422	-6.25137	1.46052	1.87e-05	0.000510352	ENSMUSG00000022762	17968	Ncam2
824.493	1.00643	0.241554	3.09e-05	0.000728472	ENSMUSG00000042029	76044	Ncapg2
24320.7	1.37211	0.363285	0.000158756	0.00249221	ENSMUSG00000064345	17717	ND2
34566.6	1.2967	0.322802	5.89e-05	0.00117459	ENSMUSG00000064367	17721	ND5
16983.2	1.96572	0.427732	4.31e-06	0.000166241	ENSMUSG00000064368	17722	ND6
472.806	-1.43148	0.358426	6.5e-05	0.00126197	ENSMUSG00000016427	54405	Ndufa1
767.156	-1.23201	0.338885	0.000277443	0.00380048	ENSMUSG00000020022	66414	Ndufa12
2006.1	-1.7707	0.516803	0.000611974	0.00669402	ENSMUSG00000014294	17991	Ndufa2
366.058	-2.0525	0.48725	2.53e-05	0.000627516	ENSMUSG00000040280	407790	Ndufa4l2
190.389	-1.11214	0.317685	0.000463927	0.00555007	ENSMUSG00000068184	75597	Ndufaf2
568.48	-1.5072	0.359547	2.77e-05	0.000670611	ENSMUSG00000071014	230075	Ndufb6
1143.44	-1.39801	0.414461	0.000743299	0.00769284	ENSMUSG00000033938	66916	Ndufb7
1435.89	-1.50978	0.430178	0.000448666	0.00547139	ENSMUSG00000025204	67264	Ndufb8
471.641	-2.05148	0.403277	3.64e-07	2.5e-05	ENSMUSG00000028648	595136	Ndufs5
520.167	-2.01572	0.480046	2.68e-05	0.000654865	ENSMUSG00000021606	407785	Ndufs6
829.753	-1.48862	0.357228	3.08e-05	0.000727331	ENSMUSG00000024038	78330	Ndufv3
133.838	-4.25092	0.538517	2.93e-15	3.69e-12	ENSMUSG00000022055	18039	Nefl
1929.97	1.0211	0.177086	8.11e-09	1.34e-06	ENSMUSG00000026393	59125	Nek7
1488.08	-1.68812	0.381736	9.77e-06	0.000310177	ENSMUSG00000004891	18008	Nes
523.606	-1.19832	0.343361	0.00048307	0.00568346	ENSMUSG00000023411	73181	Nfatc4
1486.9	-1.66237	0.422879	8.46e-05	0.00153935	ENSMUSG00000001056	52530	Nhp2
45.3776	-4.72456	0.912944	2.28e-07	1.74e-05	ENSMUSG00000070858	381633	Nicol1
1513.06	1.12712	0.238035	2.19e-06	0.000100212	ENSMUSG00000022141	71175	Nipbl
141.875	2.65525	0.599635	9.51e-06	0.00030522	ENSMUSG00000049709	244202	Nlrp10
3708.01	-1.27821	0.285833	7.75e-06	0.000261811	ENSMUSG00000020857	18103	Nme2
288.63	-2.46828	0.27591	3.69e-19	1.21e-15	ENSMUSG00000014776	78688	Nol3
261.752	-1.90669	0.347194	3.98e-08	4.93e-06	ENSMUSG00000030411	384569	Nova2
429.405	1.61816	0.489822	0.000954638	0.00926958	ENSMUSG00000003849	18104	Nqo1
1268.45	1.19893	0.174752	6.85e-12	3.5e-09	ENSMUSG00000021775	353187	Nr1d2
117.388	-1.32488	0.355563	0.000194429	0.00290731	ENSMUSG00000001520	60345	Nrip2
120.356	-3.07953	0.712719	1.55e-05	0.000444105	ENSMUSG00000052854	27206	Nrk
965.488	1.02526	0.294632	0.000501762	0.00586119	ENSMUSG00000029780	107569	Nt5c3
217.605	1.03701	0.239583	1.5e-05	0.000432878	ENSMUSG00000039480	319638	Nt5dc1
129.392	-2.18897	0.590742	0.000211014	0.00307892	ENSMUSG00000020902	18208	Ntn1
3138.88	1.04373	0.184484	1.54e-08	2.3e-06	ENSMUSG00000026434	98415	Nucks1
1873.84	-1.28957	0.238671	6.55e-08	7.03e-06	ENSMUSG00000028851	18221	Nudc
292.168	-1.05381	0.279849	0.000166114	0.0025742	ENSMUSG00000028443	66401	Nudt2
139.334	-1.75306	0.442903	7.55e-05	0.00140608	ENSMUSG00000110949	66387	Nudt8
1382.41	-1.60237	0.427062	0.000175383	0.00266863	ENSMUSG00000030717	56312	Nupr1
972.779	-1.16278	0.242714	1.66e-06	8.06e-05	ENSMUSG00000020844	18230	Nxn
226.201	1.02904	0.264245	9.85e-05	0.00173646	ENSMUSG00000072980	70645	Oip5
15.2138	3.78729	1.12722	0.000779861	0.00796531	ENSMUSG00000022026	380924	Olfm4
371.328	-1.18976	0.351391	0.000709555	0.00742828	ENSMUSG00000022562	75475	Oplah
43.6539	-2.55519	0.632597	5.36e-05	0.00109416	ENSMUSG00000059473	259112	Or10g9
90.963	-3.23792	0.427728	3.73e-14	3.81e-11	ENSMUSG00000060254	259110	Or10g9b
156.86	1.17673	0.346862	0.000692575	0.00728318	ENSMUSG00000093942	18345	Or13a18
274.477	1.7165	0.504037	0.000660438	0.00705656	ENSMUSG00000051118	258336	Or7d10
498.935	1.23994	0.240712	2.59e-07	1.93e-05	ENSMUSG00000026037	18393	Orc2
662.783	-1.10786	0.219184	4.32e-07	2.86e-05	ENSMUSG00000038150	66612	Ormdl3
152.967	-2.05095	0.526433	9.78e-05	0.00172837	ENSMUSG00000020435	74309	Osbp2
732.654	1.07838	0.177994	1.37e-09	3.25e-07	ENSMUSG00000020189	237542	Osbpl8
1247.96	-1.31026	0.330332	7.29e-05	0.00137244	ENSMUSG00000038803	67695	Ost4
24.2475	-2.16739	0.596537	0.00027984	0.0038269	ENSMUSG00000005917	18423	Otx1
641.639	-1.28958	0.385304	0.000817195	0.00822327	ENSMUSG00000027257	80708	Pacsin3
1008.77	-1.0251	0.207141	7.47e-07	4.33e-05	ENSMUSG00000003437	54624	Paf1
1089.5	-1.27369	0.363107	0.000451918	0.00548669	ENSMUSG00000005447	18476	Pafah1b3
94.9176	-3.05022	0.561316	5.51e-08	6.3e-06	ENSMUSG00000031284	18481	Pak3
117.314	-2.92279	0.558066	1.63e-07	1.32e-05	ENSMUSG00000047986	74337	Palm3
166.02	-2.8337	0.491734	8.28e-09	1.35e-06	ENSMUSG00000027188	210622	Pamr1
1618.33	1.22364	0.216156	1.51e-08	2.3e-06	ENSMUSG00000018846	211347	Pank3
142.985	-1.1226	0.209181	8.02e-08	8.09e-06	ENSMUSG00000005699	56513	Pard6a
464.245	-1.31189	0.318585	3.82e-05	0.000854752	ENSMUSG00000021725	52552	Parp8
252.886	1.25216	0.351243	0.000363957	0.0046833	ENSMUSG00000047910	93887	Pcdhb16
764.188	-1.1075	0.308733	0.000334178	0.00437592	ENSMUSG00000018537	22658	Pcgf2
21.0272	-3.22315	0.604448	9.69e-08	9.26e-06	ENSMUSG00000061601	26875	Pclo
975.897	1.01567	0.227789	8.24e-06	0.000275818	ENSMUSG00000051285	319263	Pcmtd1
4371.26	-1.23925	0.271702	5.09e-06	0.000188166	ENSMUSG00000029718	18542	Pcolce
1811.26	-1.44716	0.382129	0.00015242	0.00241127	ENSMUSG00000029623	231887	Pdap1
636.919	-1.23906	0.347498	0.000362938	0.00467386	ENSMUSG00000030417	56330	Pdcd5
13.9398	-5.21666	1.43119	0.000267414	0.00368162	ENSMUSG00000064330	78600	Pde6h
375.439	-1.90901	0.305198	3.98e-10	1.2e-07	ENSMUSG00000022090	213019	Pdlim2
16.1227	-6.14821	1.54737	7.09e-05	0.00134833	ENSMUSG00000027400	18610	Pdyn
141.518	-1.65681	0.369945	7.52e-06	0.000255897	ENSMUSG00000002006	245469	Pdzd4
43.6223	-3.81673	0.888286	1.73e-05	0.000481062	ENSMUSG00000028716	67182	Pdzk1ip1
29.8545	-1.7447	0.515754	0.000717454	0.00749657	ENSMUSG00000024901	240518	Peli3
230.98	-2.00484	0.510149	8.5e-05	0.00154478	ENSMUSG00000045573	18619	Penk
306.902	1.02902	0.30429	0.00072037	0.00752223	ENSMUSG00000055866	18627	Per2
159.464	-2.07443	0.436673	2.03e-06	9.45e-05	ENSMUSG00000087687	100503890	Pet100
3569.4	-1.177	0.256667	4.52e-06	0.000171946	ENSMUSG00000020277	18641	Pfkl
266.612	-1.17121	0.194487	1.72e-09	3.81e-07	ENSMUSG00000027805	18645	Pfn2
54.2724	-2.23349	0.428291	1.84e-07	1.47e-05	ENSMUSG00000039611	67063	Pgap4
6993.07	-1.07533	0.240267	7.62e-06	0.000258379	ENSMUSG00000004264	12034	Phb2
1242.09	1.06798	0.191005	2.25e-08	3.14e-06	ENSMUSG00000072501	239510	Phf20l1
772.009	-1.74492	0.457762	0.000137932	0.0022451	ENSMUSG00000036504	75454	Phpt1
256.098	-1.46121	0.434031	0.000760985	0.00782631	ENSMUSG00000010607	66268	Pigyl
1816.34	1.09252	0.282076	0.000107445	0.00185414	ENSMUSG00000030660	18704	Pik3c2a
236.506	-1.81477	0.366614	7.42e-07	4.31e-05	ENSMUSG00000079480	69713	Pin4
14.2348	-4.21958	1.17545	0.000330987	0.00434122	ENSMUSG00000038725	192190	Pkhd1l1
622.82	-1.04502	0.236904	1.03e-05	0.000320744	ENSMUSG00000035268	18769	Pkig
646.135	1.19858	0.323995	0.000216125	0.00313669	ENSMUSG00000036834	269437	Plch1
61.4004	1.53253	0.367549	3.05e-05	0.000722061	ENSMUSG00000087141	433022	Plcxd2
648.494	1.05844	0.30451	0.000509201	0.00592689	ENSMUSG00000027695	18805	Pld1
115.786	-1.39538	0.394346	0.000402451	0.00507248	ENSMUSG00000040428	69217	Plekha4
1084.51	1.41164	0.395555	0.000358697	0.00463386	ENSMUSG00000049493	102502	Pls1
529.259	1.03381	0.214375	1.42e-06	7.13e-05	ENSMUSG00000032377	235527	Plscr4
388.229	-1.7153	0.36954	3.46e-06	0.000140461	ENSMUSG00000027952	68603	Pmvk
61.5599	-2.43925	0.574608	2.19e-05	0.000569567	ENSMUSG00000033152	319655	Podxl2
525.793	-1.1385	0.310152	0.000241794	0.00340344	ENSMUSG00000024854	69745	Pold4
2360.65	-1.28047	0.36121	0.000392674	0.0049822	ENSMUSG00000029642	20018	Polr1d
452.185	-1.23021	0.335502	0.00024564	0.00344867	ENSMUSG00000039771	20022	Polr2j
579.671	-1.82314	0.546798	0.000855439	0.00851894	ENSMUSG00000038489	66491	Polr2l
46.3703	-4.22578	0.775606	5.08e-08	5.89e-06	ENSMUSG00000095139	18992	Pou3f2
1165.48	1.02828	0.229426	7.4e-06	0.000253381	ENSMUSG00000037519	233977	Ppfia1
4345.24	-1.60654	0.468718	0.000609106	0.00666712	ENSMUSG00000056612	18938	Ppp1r14b
44.4913	-2.10001	0.592274	0.000391614	0.0049746	ENSMUSG00000067279	53412	Ppp1r3c
581.079	-1.34212	0.261044	2.73e-07	2.01e-05	ENSMUSG00000093803	19054	Ppp2r3d
640.769	-1.02796	0.216353	2.02e-06	9.44e-05	ENSMUSG00000031149	54637	Praf2
2936.84	-1.3897	0.384764	0.000304048	0.00408951	ENSMUSG00000024953	54683	Prdx5
75.0441	-2.34193	0.468576	5.79e-07	3.53e-05	ENSMUSG00000056671	77619	Prelid2
591.313	-1.07477	0.273409	8.46e-05	0.00153935	ENSMUSG00000027611	19124	Procr
710.353	-1.39095	0.372368	0.000187398	0.00282775	ENSMUSG00000015748	70767	Prpf3
77.3796	-1.29184	0.3924	0.000994194	0.00957402	ENSMUSG00000034686	432763	Prr7
32.5816	-2.35668	0.639202	0.000226997	0.00324548	ENSMUSG00000030800	76560	Prss8
651.611	1.09421	0.218072	5.23e-07	3.21e-05	ENSMUSG00000030465	234353	Psd3
2161.71	-1.30045	0.324763	6.22e-05	0.00121883	ENSMUSG00000018286	19175	Psmb6
2468.68	-1.15011	0.283729	5.04e-05	0.00104092	ENSMUSG00000026750	19177	Psmb7
103.849	-1.56837	0.325228	1.42e-06	7.13e-05	ENSMUSG00000019303	19183	Psmc3ip
83.4668	-2.55325	0.390276	6.06e-11	2.2e-08	ENSMUSG00000048776	19227	Pthlh
384.672	1.24661	0.320776	0.000101818	0.00178149	ENSMUSG00000026384	19258	Ptpn4
308.999	-1.44005	0.39094	0.00022999	0.00327395	ENSMUSG00000028399	19266	Ptprd
960.57	1.00964	0.162656	5.39e-10	1.52e-07	ENSMUSG00000043991	19290	Pura
3409.2	1.03259	0.171805	1.85e-09	3.98e-07	ENSMUSG00000062078	19317	Qki
170.988	1.22909	0.210168	4.97e-09	9.03e-07	ENSMUSG00000019863	76563	Qrsl1
230.663	-1.37476	0.267203	2.67e-07	1.99e-05	ENSMUSG00000019478	19341	Rab4a
894.785	1.93156	0.296764	7.58e-11	2.69e-08	ENSMUSG00000026721	29809	Rabgap1l
351.127	1.03885	0.225844	4.23e-06	0.000163742	ENSMUSG00000022248	19355	Rad1
122.113	-1.13893	0.331866	0.000599362	0.00660025	ENSMUSG00000059060	19363	Rad51b
42.1814	-1.92339	0.500329	0.000120924	0.00202771	ENSMUSG00000029576	231858	Radil
89.2946	-2.17065	0.442118	9.12e-07	5.07e-05	ENSMUSG00000040594	66011	Ranbp17
971.941	1.18305	0.245123	1.39e-06	7.04e-05	ENSMUSG00000037533	192786	Rapgef6
45.4567	-1.43219	0.411706	0.000503929	0.00587809	ENSMUSG00000038020	268480	Rapgefl1
107.731	2.82394	0.775004	0.000268672	0.00369582	ENSMUSG00000029602	19415	Rasal1
212.26	1.96974	0.537652	0.000248699	0.00347371	ENSMUSG00000043003	242505	Rasef
27.3101	-2.44379	0.6144	6.96e-05	0.00133096	ENSMUSG00000032356	19417	Rasgrf1
61.9966	-2.2617	0.490671	4.04e-06	0.000157507	ENSMUSG00000029641	68895	Rasl11a
395.404	-1.28355	0.34491	0.000198122	0.00294338	ENSMUSG00000049907	68939	Rasl11b
1959.69	-1.57403	0.471133	0.00083496	0.00835811	ENSMUSG00000038374	60365	Rbm8a
1416.18	-1.94912	0.50129	0.000100984	0.00177259	ENSMUSG00000024990	19662	Rbp4
192.941	-1.47018	0.398741	0.000226855	0.00324548	ENSMUSG00000032387	71973	Rbpms2
85.0739	-2.02095	0.548506	0.000229178	0.00326523	ENSMUSG00000039601	53901	Rcan2
2190.3	-1.66036	0.357651	3.44e-06	0.000140348	ENSMUSG00000019539	52377	Rcn3
347.815	-1.52872	0.393053	0.000100509	0.00176804	ENSMUSG00000024968	104383	Rcor2
125.81	-1.68155	0.479725	0.000456177	0.00550986	ENSMUSG00000030110	19713	Ret
792.391	1.06983	0.246743	1.45e-05	0.000420031	ENSMUSG00000022270	66270	Retreg1
23.4133	-4.33507	0.977697	9.25e-06	0.000299397	ENSMUSG00000019775	56533	Rgs17
3659.95	-1.09594	0.292141	0.000175848	0.00267073	ENSMUSG00000002233	11853	Rhoc
738.951	1.15101	0.172139	2.29e-11	9.88e-09	ENSMUSG00000036202	51869	Rif1
1204.92	1.10893	0.202244	4.18e-08	5.1e-06	ENSMUSG00000041935	106064	Rimoc1
109.437	-3.07109	0.577267	1.04e-07	9.86e-06	ENSMUSG00000037386	116838	Rims2
641.332	-1.64609	0.384738	1.88e-05	0.000511676	ENSMUSG00000024925	68209	Rnaseh2c
778.25	-1.1358	0.288177	8.1e-05	0.0014925	ENSMUSG00000095687	100037283	Rnaset2a
128.761	-1.22808	0.261972	2.76e-06	0.000120984	ENSMUSG00000098134	66381	Rnf113a2
676.821	1.02375	0.211916	1.36e-06	6.9e-05	ENSMUSG00000024317	56515	Rnf138
842.464	1.0661	0.198754	8.14e-08	8.16e-06	ENSMUSG00000037075	75841	Rnf139
1187.55	1.19121	0.257318	3.67e-06	0.000146923	ENSMUSG00000047496	320311	Rnf152
18.8006	-1.97839	0.535919	0.000222853	0.0032087	ENSMUSG00000044628	68846	Rnf208
267.716	-1.87423	0.422308	9.08e-06	0.000295489	ENSMUSG00000022883	19876	Robo1
2054.06	1.16182	0.227589	3.31e-07	2.34e-05	ENSMUSG00000024290	19877	Rock1
481.677	-1.7484	0.518655	0.000748909	0.00771789	ENSMUSG00000067847	67067	Romo1
23.202	-1.92726	0.485903	7.3e-05	0.00137244	ENSMUSG00000036192	225998	Rorb
3934.61	1.28498	0.318213	5.39e-05	0.00109714	ENSMUSG00000008682	110954	Rpl10
13960.3	-1.22192	0.366734	0.000862589	0.00857882	ENSMUSG00000037805	19896	Rpl10a
8767.98	-1.69905	0.34056	6.07e-07	3.67e-05	ENSMUSG00000059291	67025	Rpl11
25929.9	-1.87189	0.405161	3.84e-06	0.000151757	ENSMUSG00000000740	270106	Rpl13
13064.9	-1.57944	0.311599	4e-07	2.7e-05	ENSMUSG00000017404	19921	Rpl19
12021	-1.41931	0.34162	3.26e-05	0.000757315	ENSMUSG00000041453	19933	Rpl21
12234.4	-1.64411	0.375797	1.21e-05	0.000366166	ENSMUSG00000071415	65019	Rpl23
16123.5	-1.27145	0.338687	0.000174002	0.00265751	ENSMUSG00000058546	268449	Rpl23a
6326.71	-1.16748	0.313797	0.000198836	0.00294861	ENSMUSG00000063316	19942	Rpl27
19714.5	-1.52488	0.371566	4.06e-05	0.000890977	ENSMUSG00000057841	19951	Rpl32
11251.6	-1.5581	0.403038	0.000110685	0.0018977	ENSMUSG00000062997	66489	Rpl35
231.559	3.22049	0.609339	1.26e-07	1.12e-05	ENSMUSG00000078193	100038991	Rpl35rt
5912.86	-1.61288	0.449066	0.000328619	0.00432739	ENSMUSG00000057863	54217	Rpl36
3267.15	-2.51238	0.55818	6.76e-06	0.00023465	ENSMUSG00000079435	19982	Rpl36a
2838.76	-1.79922	0.433956	3.38e-05	0.000779538	ENSMUSG00000049751	66483	Rpl36al
3826.95	-1.83564	0.478599	0.000125339	0.00209009	ENSMUSG00000057322	67671	Rpl38
16302.5	-1.5201	0.462259	0.00100752	0.00967381	ENSMUSG00000093674	67945	Rpl41
520.571	-1.97277	0.4432	8.54e-06	0.000281926	ENSMUSG00000036114	69961	Rpp25l
8407.14	-1.19195	0.359259	0.000907277	0.00888579	ENSMUSG00000061787	20068	Rps17
11152.4	-1.27964	0.37577	0.000660753	0.00705656	ENSMUSG00000025362	27370	Rps26
5304.48	-1.76603	0.522272	0.000721064	0.00752467	ENSMUSG00000067288	54127	Rps28
4530.57	-1.58468	0.419031	0.000155719	0.00245159	ENSMUSG00000034892	20090	Rps29
1039.07	-1.54159	0.325089	2.12e-06	9.74e-05	ENSMUSG00000020516	72508	Rps6kb1
417.569	-1.03791	0.189716	4.48e-08	5.3e-06	ENSMUSG00000024830	58988	Rps6kb2
195.624	-2.3002	0.657047	0.000463837	0.00555007	ENSMUSG00000085925	353326	Rtl1
100.254	-1.15634	0.314267	0.000233718	0.00331547	ENSMUSG00000040570	242819	Rundc3b
48.7935	-3.56709	0.770065	3.62e-06	0.000145757	ENSMUSG00000040808	12309	S100g
28.5612	-7.62718	1.08864	2.45e-12	1.48e-09	ENSMUSG00000024565	20689	Sall3
1373.57	-1.29606	0.323041	6.02e-05	0.00119183	ENSMUSG00000061104	100041953	Sap18b
508.452	-1.26672	0.300256	2.46e-05	0.00061845	ENSMUSG00000031609	60406	Sap30
1746.96	-1.85356	0.428108	1.49e-05	0.000431188	ENSMUSG00000039148	20227	Sart1
31.8462	-1.63274	0.433277	0.000164332	0.00256007	ENSMUSG00000069835	69215	Sat2
1221.51	-1.61827	0.490219	0.000962991	0.00933404	ENSMUSG00000046229	19018	Scand1
211.796	1.37813	0.346528	6.98e-05	0.00133229	ENSMUSG00000044770	268297	Scml4
111.287	-2.32295	0.492714	2.42e-06	0.000108431	ENSMUSG00000030340	20276	Scnn1a
315.372	-1.05816	0.285354	0.0002087	0.0030509	ENSMUSG00000026504	76816	Sdccag8
185.442	-1.04076	0.296775	0.000453338	0.00549588	ENSMUSG00000074211	68332	Sdhaf1
152.818	1.83997	0.357194	2.59e-07	1.93e-05	ENSMUSG00000022223	654795	Sdr39u1
175.358	-1.41325	0.336065	2.61e-05	0.000642685	ENSMUSG00000078974	20335	Sec61g
2275.57	-1.07663	0.309549	0.000505028	0.00588671	ENSMUSG00000019802	140740	Sec63
1984.92	-1.67149	0.380828	1.14e-05	0.000350047	ENSMUSG00000075702	114679	Selenom
4475.16	1.05504	0.226671	3.25e-06	0.000136339	ENSMUSG00000075700	69227	Selenot
1520.35	-1.79399	0.443195	5.17e-05	0.00105983	ENSMUSG00000042541	20422	Sem1
237.818	-1.99768	0.45358	1.06e-05	0.000327934	ENSMUSG00000038777	20360	Sema6c
5615.92	-1.8974	0.461909	4e-05	0.000880038	ENSMUSG00000074884	378702	Serf2
4658.93	1.02349	0.230723	9.16e-06	0.00029773	ENSMUSG00000027808	28146	Serp1
1860.09	1.20129	0.333186	0.000311605	0.00415833	ENSMUSG00000045827	20723	Serpinb9
347.887	1.23551	0.328108	0.000166184	0.0025742	ENSMUSG00000024548	240427	Setbp1
27.9306	3.09253	0.832808	0.000204515	0.00300286	ENSMUSG00000061186	353282	Sfmbt2
526.537	-2.17393	0.546426	6.94e-05	0.00132732	ENSMUSG00000021319	20379	Sfrp4
24.6073	-2.58423	0.768003	0.000765793	0.00786429	ENSMUSG00000018822	54612	Sfrp5
1135.32	1.52787	0.339007	6.58e-06	0.000230189	ENSMUSG00000042303	105835	Sgsm3
50.7128	-2.11955	0.557298	0.000142798	0.00230366	ENSMUSG00000062713	20465	Sim2
1828.04	-1.13355	0.202333	2.11e-08	2.98e-06	ENSMUSG00000031622	20467	Sin3b
7232.05	1.07157	0.278586	0.000119842	0.00201487	ENSMUSG00000024597	20496	Slc12a2
437.88	1.4199	0.364641	9.86e-05	0.00173671	ENSMUSG00000022899	57738	Slc15a2
2025.59	-1.40459	0.343986	4.44e-05	0.000954841	ENSMUSG00000025161	80879	Slc16a3
192.217	-1.37464	0.393322	0.000474164	0.00562266	ENSMUSG00000022199	59049	Slc22a17
1163.54	1.06981	0.263283	4.84e-05	0.00101423	ENSMUSG00000027340	54338	Slc23a2
2964.62	-1.15352	0.334731	0.000568715	0.00637007	ENSMUSG00000028645	20525	Slc2a1
811.527	1.41763	0.262654	6.76e-08	7.09e-06	ENSMUSG00000027822	11416	Slc33a1
1157.8	1.16326	0.231623	5.11e-07	3.19e-05	ENSMUSG00000027957	229782	Slc35a3
455.797	1.01215	0.206856	9.93e-07	5.43e-05	ENSMUSG00000022664	74102	Slc35a5
726.336	1.04884	0.168489	4.82e-10	1.41e-07	ENSMUSG00000042202	320541	Slc35e2
341.077	1.07305	0.266644	5.72e-05	0.00114977	ENSMUSG00000043885	234967	Slc36a4
1274.11	1.10268	0.191033	7.82e-09	1.3e-06	ENSMUSG00000021733	218756	Slc4a7
180.505	1.81861	0.366799	7.12e-07	4.16e-05	ENSMUSG00000027463	69698	Slc52a3
723.42	1.49235	0.430961	0.00053451	0.00610836	ENSMUSG00000027737	26570	Slc7a11
59.3304	2.53921	0.596965	2.1e-05	0.000553748	ENSMUSG00000026065	110895	Slc9a4
1070.31	1.48719	0.373402	6.81e-05	0.00130942	ENSMUSG00000032548	24059	Slco2a1
2197.56	1.038	0.224886	3.92e-06	0.000154307	ENSMUSG00000021870	83997	Slmap
70.2047	-1.82224	0.440153	3.47e-05	0.000797089	ENSMUSG00000031099	93761	Smarca1
3085.01	1.06378	0.290581	0.000251371	0.00349907	ENSMUSG00000034349	70099	Smc4
2240.66	-1.07185	0.309384	0.000531254	0.00608636	ENSMUSG00000020439	29856	Smtn
132.549	-2.38254	0.526978	6.15e-06	0.000218635	ENSMUSG00000045667	276829	Smtnl2
36.8676	-1.45762	0.339641	1.77e-05	0.000488732	ENSMUSG00000006587	30927	Snai3
46.1448	-2.30773	0.66421	0.000511998	0.00595097	ENSMUSG00000027273	20614	Snap25
1133.21	-1.11862	0.319772	0.000468418	0.00558343	ENSMUSG00000006058	27681	Snf8
306.941	-1.18068	0.344951	0.000619881	0.00674627	ENSMUSG00000040767	78372	Snrnp25
128.166	-1.31878	0.396066	0.00086941	0.0086213	ENSMUSG00000029402	76167	Snrnp35
1877.46	1.22977	0.286424	1.76e-05	0.000485416	ENSMUSG00000038301	71982	Snx10
733.484	1.17689	0.212081	2.87e-08	3.78e-06	ENSMUSG00000048379	67296	Socs4
4182.12	-1.65981	0.345974	1.61e-06	7.84e-05	ENSMUSG00000022982	20655	Sod1
333.683	-2.21958	0.305533	3.74e-13	3.4e-10	ENSMUSG00000025902	20671	Sox17
91.0315	-1.40056	0.321666	1.34e-05	0.000396322	ENSMUSG00000038560	83395	Sp6
4.66479	-5.81756	1.67473	0.000513295	0.00595818	ENSMUSG00000048562	320145	Sp8
811.539	-1.12385	0.258084	1.33e-05	0.00039608	ENSMUSG00000018287	216873	Spag7
46.9904	-1.96479	0.441119	8.42e-06	0.000280383	ENSMUSG00000024352	71242	Spata24
28.0996	-2.09412	0.5595	0.000181955	0.00275835	ENSMUSG00000048478	320869	Spata33
2388.78	-1.28632	0.316578	4.84e-05	0.00101423	ENSMUSG00000000738	234847	Spg7
1182.56	-1.13628	0.289833	8.84e-05	0.0015976	ENSMUSG00000070003	76900	Ssbp4
14.205	-1.91663	0.572499	0.000814496	0.00820117	ENSMUSG00000047904	20606	Sstr2
211.694	-1.30744	0.303892	1.69e-05	0.000473005	ENSMUSG00000028538	20441	St3gal3
194.821	1.26725	0.333356	0.000143825	0.00231566	ENSMUSG00000040710	20452	St8sia4
116.147	-1.3333	0.395711	0.000753364	0.00775771	ENSMUSG00000047963	52331	Stbd1
1883.13	-1.42429	0.255052	2.35e-08	3.21e-06	ENSMUSG00000028455	66592	Stoml2
481.429	-1.6141	0.382821	2.48e-05	0.000621589	ENSMUSG00000028643	69216	Svbp
1684.68	-1.09405	0.284602	0.000120978	0.00202771	ENSMUSG00000044627	72931	Swi5
2832.02	-1.09079	0.31667	0.000571978	0.00639051	ENSMUSG00000023118	68188	Sympk
99.8939	-1.66693	0.442753	0.000166595	0.00257813	ENSMUSG00000037217	20964	Syn1
70.1002	-2.66768	0.494035	6.67e-08	7.03e-06	ENSMUSG00000016200	329324	Syt14
991.261	-1.54191	0.311834	7.63e-07	4.39e-05	ENSMUSG00000048930	101206	Tada3
1614.54	-1.07313	0.301542	0.00037254	0.00477869	ENSMUSG00000020680	70439	Taf15
183.382	1.42296	0.310625	4.63e-06	0.000175091	ENSMUSG00000054321	72504	Taf4b
1904.94	-1.93452	0.403113	1.59e-06	7.83e-05	ENSMUSG00000032085	21345	Tagln
195.751	-1.83028	0.352874	2.14e-07	1.64e-05	ENSMUSG00000000093	21385	Tbx2
103.253	2.58091	0.620608	3.2e-05	0.000746241	ENSMUSG00000021187	74413	Tc2n
635.809	-1.16721	0.266199	1.16e-05	0.000354052	ENSMUSG00000036667	77574	Tcaf1
58.2261	-3.04547	0.700445	1.37e-05	0.000403982	ENSMUSG00000052415	99681	Tchh
736.068	-1.08144	0.299855	0.000310299	0.00415308	ENSMUSG00000056313	69068	Tcim
576.6	1.0119	0.227262	8.49e-06	0.00028086	ENSMUSG00000020034	216198	Tcp11l2
1308.54	-1.23648	0.35602	0.00051456	0.00596125	ENSMUSG00000035517	100121	Tdrd7
88.04	-2.59028	0.580203	8.03e-06	0.000270512	ENSMUSG00000050052	72148	Tdrp
13.984	-5.99969	1.3314	6.6e-06	0.000230367	ENSMUSG00000090356	66561	Teddm3
979.062	-1.88549	0.575008	0.00104152	0.00993611	ENSMUSG00000048078	23966	Tenm4
5.37856	-6.12376	1.49004	3.96e-05	0.000876892	ENSMUSG00000025927	21419	Tfap2b
5107.68	2.36817	0.675881	0.000458627	0.00553128	ENSMUSG00000024028	21785	Tff2
233.251	-1.48445	0.425319	0.00048263	0.00568238	ENSMUSG00000006335	69714	Tfpt
472.993	-1.44829	0.413891	0.000466662	0.00557063	ENSMUSG00000029716	50765	Tfr2
284.546	-1.10142	0.315727	0.000485705	0.00570625	ENSMUSG00000039239	21808	Tgfb2
1589.13	1.12294	0.235567	1.87e-06	8.88e-05	ENSMUSG00000007613	21812	Tgfbr1
51.9102	-3.9293	0.69933	1.92e-08	2.76e-06	ENSMUSG00000053675	74176	Tgm5
50.8717	-2.92098	0.710135	3.9e-05	0.000866161	ENSMUSG00000032625	330267	Thsd7a
551.332	-1.14502	0.329688	0.000514589	0.00596125	ENSMUSG00000031158	21855	Timm17b
13.0338	-3.98499	1.06814	0.000190887	0.00287508	ENSMUSG00000032357	26944	Tinag
915.78	2.24927	0.317484	1.39e-12	9.49e-10	ENSMUSG00000034640	99929	Tiparp
566.217	1.26947	0.335074	0.000151478	0.00240101	ENSMUSG00000031639	142980	Tlr3
427.653	1.05318	0.313369	0.000777088	0.00794195	ENSMUSG00000039005	21898	Tlr4
475.979	1.27503	0.369526	0.000559636	0.00629209	ENSMUSG00000041143	77056	Tmco4
4453.81	1.2186	0.202165	1.66e-09	3.77e-07	ENSMUSG00000033184	66676	Tmed7
168.273	-1.19431	0.314808	0.000148376	0.00237357	ENSMUSG00000020895	66910	Tmem107
657.394	-1.26616	0.266428	2.01e-06	9.42e-05	ENSMUSG00000043284	216821	Tmem11
971.773	-2.28987	0.452631	4.21e-07	2.81e-05	ENSMUSG00000054871	72309	Tmem158
59.5124	-2.49512	0.614433	4.89e-05	0.00102262	ENSMUSG00000026347	72160	Tmem163
139.087	-1.63198	0.324942	5.1e-07	3.19e-05	ENSMUSG00000049420	77220	Tmem200a
78.2901	-1.65841	0.38026	1.29e-05	0.000386361	ENSMUSG00000032121	66279	Tmem218
389.528	-1.31644	0.358758	0.000243085	0.00341573	ENSMUSG00000117924	66836	Tmem223
126.418	-1.07293	0.264409	4.95e-05	0.0010298	ENSMUSG00000031951	234740	Tmem231
17.1124	-2.12049	0.579933	0.000255734	0.00354471	ENSMUSG00000059900	94346	Tmem40
3809.17	1.1764	0.226393	2.03e-07	1.59e-05	ENSMUSG00000019961	21917	Tmpo
8.88836	2.91292	0.776466	0.000175771	0.00267073	ENSMUSG00000024034	140765	Tmprss3
18489.1	-1.6605	0.464647	0.000352012	0.00456553	ENSMUSG00000079523	19240	Tmsb10
2036.11	1.23018	0.291588	2.45e-05	0.00061845	ENSMUSG00000024614	67988	Tmx3
244.916	-2.10838	0.623721	0.000724002	0.00754088	ENSMUSG00000060548	29820	Tnfrsf19
461.736	1.29621	0.356003	0.000271581	0.00372642	ENSMUSG00000044162	414084	Tnip3
4171.54	1.01963	0.181855	2.06e-08	2.93e-06	ENSMUSG00000009470	238799	Tnpo1
557.733	-1.95911	0.464356	2.45e-05	0.00061845	ENSMUSG00000028998	66169	Tomm7
18330.4	-1.20585	0.246431	9.92e-07	5.43e-05	ENSMUSG00000023456	21991	Tpi1
1273.64	-2.21756	0.51806	1.86e-05	0.000510352	ENSMUSG00000028464	22004	Tpm2
2797.86	1.02042	0.196422	2.05e-07	1.59e-05	ENSMUSG00000025935	72265	Tram1
40.7902	-1.67558	0.467905	0.000342263	0.00446746	ENSMUSG00000032013	72169	Trim29
167.645	-1.22504	0.313891	9.51e-05	0.00169669	ENSMUSG00000033233	229644	Trim45
53.0585	-2.02355	0.470958	1.73e-05	0.000481062	ENSMUSG00000079259	636931	Trim71
2216.99	-1.71488	0.414342	3.49e-05	0.000800191	ENSMUSG00000041203	68544	Trir
462.632	-1.40603	0.275047	3.19e-07	2.27e-05	ENSMUSG00000028898	71787	Trnau1ap
16.9608	-6.44926	1.25165	2.57e-07	1.93e-05	ENSMUSG00000032769	277328	Trpa1
473.867	-1.38127	0.302025	4.8e-06	0.00018031	ENSMUSG00000029669	269831	Tspan12
494.43	-1.16995	0.331913	0.000423682	0.00526125	ENSMUSG00000041096	52808	Tspyl2
537.088	-1.11439	0.230009	1.27e-06	6.6e-05	ENSMUSG00000035198	103733	Tubg1
3139.29	1.23161	0.292556	2.56e-05	0.00063282	ENSMUSG00000034377	68842	Tulp4
1413.92	-1.21309	0.337747	0.000328524	0.00432739	ENSMUSG00000020803	52700	Txndc17
1367.65	-1.13346	0.207561	4.74e-08	5.53e-06	ENSMUSG00000034485	72565	Uaca
15143.7	-1.21048	0.286172	2.34e-05	0.000596687	ENSMUSG00000019505	22187	Ubb
833.624	1.19371	0.362455	0.000989847	0.00954979	ENSMUSG00000022674	70620	Ube2v2
548.882	1.24359	0.217865	1.14e-08	1.79e-06	ENSMUSG00000041231	79560	Ublcp1
218.374	-2.86362	0.548556	1.79e-07	1.43e-05	ENSMUSG00000029223	22223	Uchl1
1040.92	2.20868	0.645544	0.000622933	0.00676648	ENSMUSG00000054545	94284	Ugt1a6a
923.412	-1.10735	0.257535	1.71e-05	0.000475963	ENSMUSG00000038398	67031	Upf3a
78.5539	-2.74207	0.507367	6.5e-08	7.03e-06	ENSMUSG00000006313	109637	Upk1a
403.579	-1.59815	0.462943	0.000556143	0.00627225	ENSMUSG00000071654	107197	Uqcc3
810.501	-2.10683	0.553666	0.000141666	0.00228765	ENSMUSG00000020163	66594	Uqcr11
639.662	-1.37721	0.347698	7.47e-05	0.00139363	ENSMUSG00000021520	67530	Uqcrb
1164.64	-1.44894	0.411023	0.00042315	0.00526125	ENSMUSG00000044894	22272	Uqcrq
81.6903	-1.65802	0.471667	0.000439364	0.00539045	ENSMUSG00000025481	76974	Urah
341.511	-1.28065	0.298112	1.74e-05	0.00048199	ENSMUSG00000031066	236733	Usp11
1675.75	1.21102	0.287327	2.5e-05	0.000623753	ENSMUSG00000056342	17847	Usp34
15.4981	-3.09567	0.717861	1.62e-05	0.000456706	ENSMUSG00000027831	72789	Veph1
100.017	1.26405	0.319294	7.53e-05	0.00140303	ENSMUSG00000069294	171278	Vmn1r197
1019.1	1.13109	0.273552	3.55e-05	0.000808458	ENSMUSG00000020128	245944	Vps54
87.3624	-1.26106	0.335991	0.000174556	0.00266349	ENSMUSG00000019831	83767	Wasf1
128.151	-1.71492	0.405294	2.32e-05	0.000595873	ENSMUSG00000015957	22411	Wnt11
93.5407	-1.74879	0.441867	7.57e-05	0.00140671	ENSMUSG00000010797	22413	Wnt2
34.3296	-1.71324	0.515147	0.000881861	0.00870252	ENSMUSG00000030170	22419	Wnt5b
69.1723	2.20377	0.541038	4.64e-05	0.000986649	ENSMUSG00000035067	219149	Xkr6
212.827	-1.15632	0.230668	5.36e-07	3.28e-05	ENSMUSG00000028329	22590	Xpa
684.011	-1.37988	0.292164	2.32e-06	0.000104921	ENSMUSG00000020868	217119	Xylt2
12734.2	-1.00021	0.271169	0.000225566	0.00323368	ENSMUSG00000028639	22608	Ybx1
323.193	1.29304	0.267506	1.34e-06	6.84e-05	ENSMUSG00000046404	226418	Yod1
33.2353	-1.91788	0.471044	4.67e-05	0.00099116	ENSMUSG00000034059	241525	Ypel4
502.6	1.22423	0.261386	2.82e-06	0.000122459	ENSMUSG00000028889	230734	Yrdc
238.569	1.32099	0.317288	3.14e-05	0.000736318	ENSMUSG00000034653	240255	Ythdc2
108.12	-2.96908	0.586541	4.15e-07	2.78e-05	ENSMUSG00000006310	58206	Zbtb32
273.818	1.40203	0.386774	0.00028904	0.00392969	ENSMUSG00000043467	240869	Zbtb37
676.111	1.08651	0.193058	1.82e-08	2.66e-06	ENSMUSG00000033964	226470	Zbtb41
554.733	1.12069	0.231206	1.25e-06	6.56e-05	ENSMUSG00000066798	241322	Zbtb6
351.994	-1.26752	0.344378	0.000232664	0.00330914	ENSMUSG00000057572	67106	Zbtb8os
175.106	1.14461	0.340323	0.000770154	0.00788841	ENSMUSG00000035164	244871	Zc3h12c
145.168	-1.06867	0.258507	3.56e-05	0.000809122	ENSMUSG00000042213	67492	Zfand4
91.2632	1.11488	0.239647	3.28e-06	0.000136581	ENSMUSG00000057835	104349	Zfp119a
75.9058	-2.01709	0.405908	6.72e-07	3.99e-05	ENSMUSG00000062012	22654	Zfp13
74.1083	-1.64482	0.400422	4e-05	0.000880038	ENSMUSG00000031351	22673	Zfp185
700.143	1.25023	0.25199	7e-07	4.1e-05	ENSMUSG00000063108	22688	Zfp26
468.008	1.19542	0.182636	5.93e-11	2.2e-08	ENSMUSG00000044934	238673	Zfp367
48.596	-1.21415	0.363599	0.000840019	0.00839095	ENSMUSG00000028389	22696	Zfp37
39.8397	1.5072	0.347357	1.43e-05	0.000415354	ENSMUSG00000051037	218311	Zfp455
236.075	-1.66161	0.425473	9.41e-05	0.00168062	ENSMUSG00000060206	242466	Zfp462
154.545	1.24913	0.248742	5.12e-07	3.19e-05	ENSMUSG00000053600	224691	Zfp472
369.967	-1.6582	0.363914	5.2e-06	0.00019137	ENSMUSG00000039081	218820	Zfp503
239.273	1.11862	0.29249	0.000131044	0.00216753	ENSMUSG00000049164	72672	Zfp518a
496.393	1.00204	0.20663	1.24e-06	6.53e-05	ENSMUSG00000066880	170938	Zfp617
357.465	1.07231	0.248594	1.61e-05	0.000455108	ENSMUSG00000047141	72020	Zfp654
104.233	-1.77392	0.471514	0.000168442	0.00259932	ENSMUSG00000045268	195522	Zfp691
33.2291	-1.13206	0.33753	0.000796612	0.00809592	ENSMUSG00000030823	78921	Zfp747l1
102.598	1.3797	0.265722	2.08e-07	1.61e-05	ENSMUSG00000044501	224598	Zfp758
92.338	-1.07518	0.292596	0.000238202	0.00336739	ENSMUSG00000007216	243372	Zfp775
299.335	1.05693	0.256909	3.89e-05	0.000865509	ENSMUSG00000003929	224694	Zfp81
1915.86	1.48756	0.218535	9.97e-12	4.94e-09	ENSMUSG00000024298	208292	Zfp871
252.724	1.07417	0.27761	0.000109132	0.00187533	ENSMUSG00000059423	242747	Zfp933
253.544	1.06746	0.194858	4.3e-08	5.17e-06	ENSMUSG00000071267	73233	Zfp942
251.144	1.27567	0.210747	1.42e-09	3.32e-07	ENSMUSG00000053347	74670	Zfp943
150.994	1.64281	0.309348	1.09e-07	1.01e-05	ENSMUSG00000059142	240041	Zfp945
192.184	1.06813	0.250999	2.09e-05	0.000550598	ENSMUSG00000071266	74149	Zfp946
59.675	1.52075	0.372794	4.52e-05	0.000968646	ENSMUSG00000063383	210853	Zfp947
299.191	1.03668	0.196055	1.24e-07	1.11e-05	ENSMUSG00000094441	77652	Zfp955a
209.917	1.13938	0.261232	1.29e-05	0.000386361	ENSMUSG00000095990	22759	Zfp97
331.711	1.22908	0.264123	3.26e-06	0.000136339	ENSMUSG00000078495	100041677	Zfp984
256.848	1.14077	0.276776	3.76e-05	0.000844501	ENSMUSG00000096433	240038	Zfp994
176.45	1.07642	0.2899	0.000204766	0.00300385	ENSMUSG00000022306	22762	Zfpm2
433.738	-1.03694	0.244306	2.19e-05	0.000570229	ENSMUSG00000068580	72008	Zfyve19
122.958	3.3937	0.452393	6.3e-14	6.06e-11	ENSMUSG00000061524	22772	Zic2
21.0374	4.02488	0.830991	1.28e-06	6.6e-05	ENSMUSG00000067860	22773	Zic3
78.477	2.31727	0.468507	7.57e-07	4.37e-05	ENSMUSG00000041703	65100	Zic5
516.206	1.18983	0.238332	5.97e-07	3.62e-05	ENSMUSG00000063894	93681	Zkscan8
715.665	-1.05535	0.278658	0.00015232	0.00241127	ENSMUSG00000059518	70103	Znhit1
296.607	-1.09043	0.292952	0.000197498	0.00293678	ENSMUSG00000075227	29805	Znhit2
438.476	-1.64072	0.406326	5.39e-05	0.00109714	ENSMUSG00000079478	56390	Znrd2
642.348	-1.17016	0.26446	9.66e-06	0.000308822	ENSMUSG00000031370	22184	Zrsr2
8.77977	-3.27478	0.78542	3.05e-05	0.000722061	ENSMUSG00000033948	74464	Zswim5
